# Supplementary material for: Communication between alveolar macrophages and fibroblasts via the TNFSF12-TNFRSF12A pathway promotes pulmonary fibrosis in severe COVID-19 patients
Source: J Transl Med. 2024 Jul 29;22:698. doi: 10.1186/s12967-024-05381-7 (PMC11287943; doi:10.1186/s12967-024-05381-7)
Supplement: Supplementary file 5 — Supplementary Material 5. [file 12967_2024_5381_MOESM5_ESM.xlsx]

## Sheet: Supplemental table 2
gene	p_val	avg_log2FC	pct.1	pct.2	p_val_adj
SFTPC	3.39442e-77	6.33789	0.992	0.656	1.0373e-72
HLA-DRB5	2.16576e-258	4.43864	0.918	0.045	6.61834e-254
ATP5E	0	4.43377	0.967	0	0
SFTPB	6.77811e-71	4.41449	0.951	0.512	2.07132e-66
SFTPA1	2.63773e-53	3.96766	0.885	0.548	8.06064e-49
SLPI	1.3467e-69	3.93386	0.885	0.34	4.11537e-65
SFTPA2	5.27953e-51	3.85568	0.893	0.635	1.61337e-46
GPX1	0	3.44114	0.934	0	0
ATP5EP2	0	3.13752	0.893	0	0
GNB2L1	0	3.1101	0.885	0	0
INHBA	3.27765e-50	2.98058	0.713	0.23	1.00162e-45
ATP5L	0	2.97258	0.869	0	0
TCEB2	0	2.865	0.803	0	0
RP11-1143G9.4	0	2.75512	0.73	0	0
ATP5G2	0	2.69039	0.82	0	0
USMG5	0	2.63146	0.795	0	0
FN1	1.45102e-85	2.60415	0.77	0.151	4.43418e-81
XIST	0	2.44343	0.77	0	0
ATP5I	0	2.43407	0.721	0	0
NBEAL1	6.22287e-58	2.41746	0.803	0.32	1.90165e-53
SERPING1	2.02713e-57	2.41439	0.713	0.209	6.19472e-53
C14orf2	0	2.41171	0.762	0	0
RPS17	2.29789e-66	2.28625	0.967	0.823	7.02212e-62
C1QB	6.38751e-44	2.17948	0.91	0.493	1.95196e-39
ATP5G3	0	2.16702	0.705	0	0
ALDH2	3.22378e-35	2.08803	0.77	0.489	9.85155e-31
ATP5J	0	2.05878	0.713	0	0
SFTA2	7.38706e-34	2.04147	0.459	0.118	2.25741e-29
HLA-DQB1	4.5301e-46	2.00599	0.893	0.493	1.38435e-41
NAPSA	4.00281e-39	1.933	0.467	0.107	1.22322e-34
RPL17	4.19856e-54	1.90833	0.934	0.778	1.28304e-49
ATP5H	0	1.85311	0.615	0	0
LPL	3.6107e-59	1.8342	0.59	0.116	1.10339e-54
EMP2	1.82019e-77	1.80857	0.41	0.034	5.56233e-73
SELK	9.14628e-294	1.80373	0.582	0	2.79501e-289
ATP5J2	1.7779e-306	1.76893	0.607	0	5.43307e-302
PABPC4	1.55911e-26	1.74201	0.795	0.645	4.76448e-22
HLA-DQA1	1.96011e-37	1.72539	0.844	0.424	5.98989e-33
CLDN18	8.19604e-188	1.70717	0.426	0.003	2.50463e-183
RPL31	7.48849e-56	1.70151	0.959	0.888	2.28841e-51
HOPX	2.39625e-21	1.67681	0.467	0.185	7.32271e-17
GLDN	3.07626e-51	1.66513	0.566	0.126	9.40075e-47
C1QA	6.29735e-37	1.66355	0.926	0.526	1.92441e-32
PABPC1	4.09064e-54	1.65269	0.975	0.892	1.25006e-49
ALDOA	3.88092e-29	1.6494	0.697	0.422	1.18597e-24
DEFB1	5.1927e-51	1.6465	0.459	0.076	1.58684e-46
C20orf24	9.14628e-294	1.63151	0.582	0	2.79501e-289
HN1	4.37237e-281	1.62069	0.557	0	1.33615e-276
C19orf43	5.34168e-298	1.61413	0.59	0	1.63236e-293
MT-ND2	1.80385e-60	1.59568	1	0.943	5.51239e-56
PGC	9.54351e-78	1.5934	0.393	0.03	2.9164e-73
SFTPD	1.80187e-104	1.58639	0.402	0.019	5.50634e-100
ATP1B1	2.13339e-34	1.58117	0.672	0.292	6.51944e-30
VIMP	1.19138e-272	1.57756	0.541	0	3.64075e-268
DSTN	2.99146e-22	1.51744	0.77	0.702	9.14159e-18
CD74	1.22984e-45	1.51691	0.992	0.938	3.75828e-41
SHFM1	3.14278e-264	1.51199	0.525	0	9.60403e-260
VSIG4	9.29609e-27	1.50849	0.803	0.592	2.84079e-22
LINC00493	1.19139e-272	1.49002	0.541	0	3.64076e-268
ALOX5	1.40398e-24	1.46482	0.713	0.488	4.29043e-20
PDLIM1	3.55409e-66	1.44637	0.533	0.08	1.08609e-61
AQP3	6.9561e-43	1.44179	0.516	0.121	2.12572e-38
MUC1	2.51497e-29	1.43969	0.475	0.145	7.68549e-25
SERPINA1	1.15757e-22	1.43967	0.762	0.671	3.53743e-18
HLA-DRB1	1.33397e-35	1.43799	0.967	0.829	4.07647e-31
TM4SF1	6.81525e-42	1.43712	0.402	0.069	2.08267e-37
ATP5B	7.26826e-235	1.42768	0.467	0	2.22111e-230
GLTSCR2	1.94286e-268	1.38951	0.533	0	5.93718e-264
RBMX	8.99809e-21	1.38946	0.705	0.528	2.74973e-16
TCEB1	7.26826e-235	1.38554	0.467	0	2.22111e-230
MYEOV2	1.94286e-268	1.37761	0.533	0	5.93718e-264
SLC34A2	2.87775e-29	1.37703	0.402	0.101	8.79413e-25
RND3	7.89022e-49	1.3769	0.369	0.046	2.41117e-44
ITM2B	1.40259e-43	1.3752	0.967	0.86	4.28617e-39
MT-ATP8	6.96239e-13	1.37296	0.582	0.455	2.12764e-08
ATPIF1	4.7536e-239	1.37232	0.475	0	1.45265e-234
ATP5D	7.26826e-235	1.37136	0.467	0	2.22111e-230
C14orf166	2.47645e-222	1.36108	0.443	0	7.56778e-218
SEPP1	3.91268e-160	1.35631	0.32	0	1.19568e-155
DPYSL2	4.57155e-24	1.34613	0.713	0.484	1.39702e-19
LYAR	1.46108e-12	1.34377	0.59	0.463	4.46491e-08
ATP5C1	1.26735e-251	1.34365	0.5	0	3.87288e-247
UBB	3.86503e-23	1.33015	0.836	0.869	1.18111e-18
PEBP4	3.9748e-73	1.32747	0.336	0.021	1.21466e-68
LGALS3BP	3.81539e-23	1.32466	0.549	0.242	1.16595e-18
ATP5O	1.26735e-251	1.31781	0.5	0	3.87289e-247
LINC00998	7.26824e-235	1.31322	0.467	0	2.2211e-230
WBP5	7.85426e-210	1.30123	0.418	0	2.40018e-205
ALCAM	5.23022e-19	1.28105	0.762	0.602	1.5983e-14
C11orf31	4.7536e-239	1.27675	0.475	0	1.45265e-234
HPGD	3.98259e-30	1.26503	0.451	0.126	1.21704e-25
SELT	7.85426e-210	1.26096	0.418	0	2.40018e-205
LMO4	1.84666e-17	1.2598	0.598	0.387	5.6432e-13
CD52	1.00861e-13	1.24976	0.779	0.76	3.08221e-09
NUPR1	7.62363e-28	1.20465	0.795	0.38	2.3297e-23
SNHG25	3.36974e-13	1.20265	0.713	0.68	1.02976e-08
ATP5A1	2.47645e-222	1.19884	0.443	0	7.56778e-218
GPRC5A	3.12295e-26	1.19824	0.369	0.09	9.54342e-22
POLR2J3	4.30563e-99	1.19377	0.369	0.016	1.31576e-94
GRN	1.76549e-20	1.17084	0.844	0.81	5.39516e-16
RPL34	1.15279e-46	1.16814	1	0.977	3.52281e-42
BHLHE41	3.46606e-12	1.16319	0.5	0.304	1.05919e-07
FABP3	2.46433e-22	1.16272	0.303	0.069	7.53073e-18
C1QC	5.15412e-20	1.16143	0.77	0.448	1.57505e-15
PHLDA3	7.92952e-50	1.16106	0.443	0.071	2.42318e-45
RPS20	1.77925e-45	1.15954	0.975	0.958	5.43722e-41
C7orf73	5.38842e-214	1.15829	0.426	0	1.64665e-209
2023-09-15	7.85426e-210	1.14898	0.418	0	2.40018e-205
SEPW1	2.31964e-197	1.14007	0.393	0	7.08858e-193
RPS27	1.35599e-50	1.13607	1	0.98	4.14377e-46
CECR1	7.85426e-210	1.13418	0.418	0	2.40018e-205
LARP7	1.27756e-12	1.13186	0.59	0.449	3.90411e-08
ATP5L2	2.31964e-197	1.12867	0.393	0	7.08858e-193
EVI2B	5.22423e-15	1.12214	0.73	0.632	1.59647e-10
NGFRAP1	2.20521e-168	1.11874	0.336	0	6.73891e-164
LAMP3	3.78562e-61	1.11868	0.418	0.048	1.15685e-56
MLPH	8.486e-55	1.11769	0.426	0.058	2.59324e-50
LDHB	3.07208e-16	1.10462	0.697	0.583	9.38798e-12
HLA-DPB1	1.4027e-28	1.09651	0.934	0.805	4.28651e-24
NSRP1	2.93015e-12	1.08901	0.582	0.454	8.95425e-08
CEACAM6	1.26258e-40	1.08883	0.279	0.031	3.85833e-36
SKIV2L2	1.62959e-201	1.08594	0.402	0	4.97986e-197
LINC01272	1.13582e-205	1.08508	0.41	0	3.47094e-201
ESRRA	3.6601e-10	1.07272	0.393	0.221	1.11849e-05
CD59	8.16721e-13	1.06801	0.574	0.416	2.49582e-08
CES1	3.62343e-11	1.06562	0.475	0.288	1.10728e-06
LMO7	6.32836e-36	1.06137	0.361	0.064	1.93388e-31
MS4A7	9.25861e-19	1.05934	0.869	0.849	2.82934e-14
ATP5F1	1.13582e-205	1.05766	0.41	0	3.47094e-201
CD9	3.77075e-17	1.04194	0.795	0.697	1.1523e-12
ADAM17	5.19238e-10	1.04057	0.631	0.588	1.58674e-05
MCEMP1	1.71944e-12	1.03554	0.631	0.439	5.25444e-08
RAB11FIP1	2.40785e-11	1.03443	0.639	0.533	7.35816e-07
C6orf48	5.21198e-09	1.03236	0.549	0.458	0.000159273
ZFAS1	4.7838e-18	1.02128	0.869	0.803	1.46188e-13
TCF7L2	2.37881e-13	1.01783	0.566	0.364	7.26941e-09
CTSH	1.98371e-10	1.01621	0.721	0.743	6.06201e-06
MIR3945HG	1.51411e-08	1.00912	0.377	0.216	0.000462697
TTN	4.14534e-53	0.999565	0.303	0.027	1.26677e-48
EGR2	2.6449e-18	0.996365	0.336	0.105	8.08254e-14
FDFT1	5.88088e-09	0.991258	0.385	0.23	0.000179714
CRIP1	7.69076e-10	0.990065	0.484	0.323	2.35022e-05
PSMA7	1.03195e-27	0.988267	0.943	0.912	3.15353e-23
EIF5B	2.57933e-12	0.986982	0.672	0.613	7.88219e-08
CSTA	1.02416e-09	0.986048	0.664	0.645	3.12974e-05
CPM	2.05201e-11	0.983013	0.623	0.491	6.27073e-07
FABP4	1.13821e-28	0.982951	0.746	0.326	3.47824e-24
MESDC2	8.80347e-181	0.98197	0.361	0	2.69025e-176
RP11-598F7.3	5.15185e-156	0.980317	0.311	0	1.57435e-151
RPL36A	1.71776e-28	0.97918	0.934	0.885	5.24931e-24
MGEA5	6.73158e-152	0.976716	0.303	0	2.0571e-147
MFGE8	1.3233e-18	0.975005	0.328	0.099	4.04388e-14
TMEM261	1.63642e-172	0.974086	0.344	0	5.00074e-168
CBX3	3.17795e-13	0.960968	0.738	0.708	9.71149e-09
LRRFIP1	9.00621e-23	0.949506	0.926	0.823	2.75221e-18
LINC00657	1.63642e-172	0.947792	0.344	0	5.00074e-168
TOMM7	5.93929e-23	0.941907	0.893	0.834	1.81499e-18
AKAP9	1.33888e-10	0.940004	0.59	0.465	4.09148e-06
PEG10	3.34202e-44	0.93982	0.287	0.03	1.02129e-39
DST	5.27326e-14	0.92729	0.41	0.184	1.61145e-09
RPS29	2.93745e-40	0.924862	0.992	0.961	8.97656e-36
PLA2G16	1.03527e-12	0.921928	0.475	0.273	3.16369e-08
TANC2	9.55429e-24	0.919903	0.418	0.132	2.9197e-19
SNX10	2.77892e-11	0.919274	0.746	0.735	8.4921e-07
COCH	9.36426e-117	0.917314	0.27	0.002	2.86162e-112
GCHFR	1.13401e-12	0.913339	0.664	0.468	3.46542e-08
SON	7.41942e-11	0.911505	0.73	0.697	2.2673e-06
HLA-DPA1	6.7343e-21	0.909999	0.926	0.831	2.05793e-16
C19orf60	1.12322e-143	0.909108	0.287	0	3.43244e-139
TCEAL8	2.05642e-07	0.905029	0.533	0.464	0.00628422
NDUFB1	8.04756e-14	0.903098	0.795	0.791	2.45925e-09
GKN2	2.44974e-111	0.89993	0.295	0.005	7.48616e-107
NHSL2	2.14296e-80	0.897043	0.328	0.017	6.54868e-76
SQRDL	8.80347e-181	0.892299	0.361	0	2.69025e-176
HLA-DMA	8.79955e-13	0.886443	0.746	0.636	2.68905e-08
EIF2S2	6.89469e-13	0.884562	0.746	0.727	2.10695e-08
ALOX5AP	1.37477e-15	0.875138	0.877	0.791	4.20117e-11
HLA-DMB	6.0104e-09	0.874713	0.566	0.413	0.000183672
ELF3	3.14375e-13	0.87466	0.344	0.138	9.60699e-09
TACC2	4.19065e-56	0.874617	0.303	0.025	1.28062e-51
CHMP3	1.98603e-07	0.873408	0.582	0.563	0.00606911
ACOT7	5.10987e-16	0.873179	0.287	0.086	1.56152e-11
SEPT11	5.91543e-13	0.871048	0.516	0.323	1.8077e-08
KRT8	3.13007e-16	0.865055	0.32	0.104	9.56517e-12
RPL21	4.15722e-33	0.861735	0.992	0.982	1.2704e-28
RPL39	2.23469e-34	0.861352	1	0.984	6.829e-30
ATP5G1	2.94877e-164	0.850049	0.328	0	9.01114e-160
AKAP13	5.55731e-08	0.847457	0.664	0.665	0.00169826
PPIC	2.08742e-32	0.846013	0.311	0.052	6.37896e-28
DDX21	1.12269e-08	0.840653	0.721	0.695	0.000343082
COX7C	1.39121e-29	0.839619	0.91	0.9	4.2514e-25
PEBP1	4.6693e-07	0.838985	0.631	0.637	0.0142689
DHCR24	4.11542e-22	0.832006	0.344	0.093	1.25763e-17
AXL	1.69868e-08	0.828469	0.262	0.107	0.000519099
HLA-DRA	3.77544e-21	0.82373	0.975	0.95	1.15374e-16
TSPO	7.58364e-18	0.817694	0.861	0.841	2.31748e-13
LINC01420	1.43444e-139	0.815896	0.279	0	4.38349e-135
RPL27A	1.87548e-26	0.811702	0.959	0.952	5.73128e-22
TSPAN3	5.562e-07	0.806374	0.541	0.499	0.0169969
TREM1	8.98815e-08	0.802341	0.656	0.611	0.00274669
SCD	1.39076e-06	0.797327	0.508	0.416	0.0425003
RPL38	5.56696e-31	0.796477	0.984	0.948	1.70121e-26
KIAA1033	1.81808e-135	0.789008	0.27	0	5.55586e-131
CLDN7	2.97749e-18	0.785922	0.32	0.095	9.09892e-14
C16orf13	2.28703e-131	0.781358	0.262	0	6.98893e-127
CADM1	1.65788e-28	0.777638	0.279	0.047	5.0663e-24
ACP5	5.02022e-11	0.776239	0.787	0.74	1.53413e-06
RPS15A	8.96656e-26	0.769931	0.992	0.963	2.74009e-21
FAM46A	8.72864e-148	0.768599	0.295	0	2.66738e-143
TGOLN2	5.66183e-08	0.76211	0.623	0.588	0.0017302
RP5-839B4.8	1.12322e-143	0.760989	0.287	0	3.43244e-139
AC090498.1	6.73158e-152	0.757346	0.303	0	2.0571e-147
FHL1	9.73094e-21	0.753731	0.311	0.078	2.97368e-16
ATXN7	2.05211e-37	0.752788	0.295	0.04	6.27104e-33
KRT18	2.6027e-11	0.748297	0.32	0.134	7.95358e-07
RPL13A	2.11641e-27	0.746645	0.984	0.971	6.46754e-23
DDX5	4.87219e-17	0.738876	0.902	0.87	1.48889e-12
CDC42EP3	1.0184e-06	0.736903	0.393	0.271	0.0311213
RPL23A	1.3719e-28	0.736113	0.984	0.954	4.19239e-24
LYZ	1.35633e-12	0.734601	0.951	0.885	4.1448e-08
SOX4	9.08021e-07	0.72801	0.328	0.191	0.0277482
ARL6IP1	1.12593e-06	0.724366	0.697	0.718	0.0344072
RPS4X	1.02595e-24	0.724338	0.984	0.963	3.13521e-20
GABARAP	1.88295e-11	0.722576	0.779	0.769	5.75411e-07
NAP1L1	3.47749e-11	0.717854	0.795	0.766	1.06268e-06
RPLP2	4.37834e-30	0.716681	1	0.969	1.33798e-25
RPL37A	9.90893e-30	0.713248	1	0.961	3.02807e-25
C16orf89	2.95297e-67	0.703178	0.254	0.011	9.02398e-63
SEC62	4.36233e-08	0.7014	0.795	0.769	0.00133308
PLA2G1B	3.49845e-110	0.698008	0.27	0.003	1.06909e-105
AGR2	3.37819e-12	0.691124	0.287	0.103	1.03234e-07
EIF3E	4.44109e-07	0.691046	0.746	0.778	0.0135715
PON2	9.7602e-08	0.685461	0.311	0.166	0.00298262
JAML	1.17222e-06	0.685156	0.262	0.13	0.0358218
AGR3	4.61936e-09	0.682469	0.336	0.165	0.000141163
LIMCH1	1.10137e-30	0.682137	0.262	0.038	3.36567e-26
KRT19	2.46284e-08	0.676005	0.262	0.113	0.000752618
ADGRF5	4.7817e-49	0.661303	0.27	0.022	1.46124e-44
GPX3	1.55434e-08	0.659061	0.303	0.143	0.000474991
METTL12	1.81808e-135	0.653455	0.27	0	5.55586e-131
LINC00116	2.85545e-127	0.652357	0.254	0	8.72597e-123
CCNI	1.54212e-09	0.650798	0.803	0.81	4.71255e-05
SELENBP1	5.83826e-45	0.64434	0.27	0.025	1.78411e-40
RPS27L	2.14438e-10	0.636746	0.893	0.905	6.55302e-06
RBP4	1.08584e-17	0.636512	0.262	0.061	3.31821e-13
RPL27	1.44619e-18	0.632618	0.951	0.955	4.41941e-14
DLC1	2.24678e-19	0.632411	0.279	0.069	6.86595e-15
MYO6	2.19461e-23	0.622347	0.254	0.047	6.70652e-19
RPS21	1.94079e-16	0.614578	0.975	0.927	5.93085e-12
TRA2B	7.10016e-08	0.605975	0.779	0.733	0.00216974
RPL35A	3.70956e-14	0.595879	0.951	0.946	1.1336e-09
FASN	1.77655e-15	0.590547	0.287	0.088	5.42897e-11
SFTA3	5.34227e-14	0.589661	0.279	0.087	1.63254e-09
PCBP2	6.66286e-08	0.582769	0.762	0.785	0.0020361
MT-CYB	1.67377e-16	0.579043	1	0.961	5.11486e-12
MFSD2A	3.33782e-09	0.578784	0.27	0.116	0.000102
AK1	6.18091e-16	0.53825	0.254	0.067	1.88882e-11
UQCRB	5.37823e-11	0.53428	0.885	0.915	1.64353e-06
OLR1	4.04179e-08	0.526594	0.787	0.665	0.00123513
MT-ND1	3.227e-14	0.521102	0.992	0.955	9.86138e-10
UQCRQ	6.96289e-08	0.515219	0.779	0.825	0.00212779
RPL37	1.05387e-16	0.5069	0.984	0.97	3.22052e-12
RPS27A	2.50436e-15	0.502805	0.984	0.976	7.65309e-11
VWA5A	2.42592e-13	-0.50067	0.066	0.431	7.41337e-09
NDUFS6	5.04776e-12	-0.501085	0.361	0.764	1.54254e-07
ARHGAP18	1.6454e-10	-0.501468	0.377	0.746	5.02819e-06
RAB20	3.78134e-16	-0.501584	0.172	0.623	1.15554e-11
USF2	1.87546e-12	-0.503828	0.23	0.642	5.73122e-08
RNF130	8.2596e-09	-0.504811	0.557	0.794	0.000252405
DNAJB4	5.2872e-11	-0.505985	0.041	0.34	1.61571e-06
SDCBP	8.35829e-11	-0.5061	0.869	0.931	2.55421e-06
ZKSCAN1	3.99022e-18	-0.506239	0.041	0.476	1.21937e-13
OST4	8.57944e-09	-0.5064	0.664	0.889	0.000262179
PFDN5	2.43592e-10	-0.50692	0.836	0.949	7.44392e-06
CYBA	6.7619e-11	-0.508038	0.869	0.908	2.06637e-06
ACTG1	1.82214e-07	-0.509661	0.902	0.948	0.00556829
SRP9	9.09259e-11	-0.511379	0.336	0.735	2.77861e-06
FNDC3A	7.99195e-15	-0.511561	0.164	0.597	2.44226e-10
RAMMET	2.82724e-19	-0.512313	0	0.429	8.63977e-15
MIF	5.85506e-16	-0.514302	0.172	0.619	1.78925e-11
CHST11	7.16189e-18	-0.51439	0.049	0.492	2.1886e-13
RTL8C	1.09082e-18	-0.51519	0	0.419	3.33345e-14
FLNA	1.07716e-06	-0.515245	0.459	0.705	0.0329168
ERCC1	6.05428e-18	-0.516149	0.074	0.526	1.85013e-13
ABL2	1.92876e-10	-0.519466	0.221	0.565	5.89408e-06
PSMA5	2.43628e-14	-0.519705	0.27	0.716	7.44502e-10
UQCRC2	1.81557e-15	-0.520492	0.164	0.622	5.5482e-11
DBNL	7.42719e-14	-0.521518	0.156	0.578	2.26968e-09
AC245128.3	8.08847e-15	-0.522967	0	0.349	2.47176e-10
DYNC1H1	3.2596e-14	-0.523531	0.156	0.58	9.961e-10
CD300A	1.732e-19	-0.52373	0.049	0.521	5.29283e-15
DNAJC8	2.98801e-12	-0.524602	0.336	0.756	9.13106e-08
PRDM1	2.12677e-12	-0.525414	0.049	0.391	6.49918e-08
SLC20A1	7.93459e-11	-0.525889	0.189	0.547	2.42473e-06
AC015912.3	8.19873e-16	-0.526953	0	0.368	2.50545e-11
CCT6A	5.45885e-14	-0.527306	0.246	0.678	1.66817e-09
TRAPPC2L	7.45107e-13	-0.528008	0.197	0.601	2.27697e-08
ZNF281	4.36242e-13	-0.530561	0.172	0.57	1.33311e-08
C5AR2	5.69295e-07	-0.532491	0.066	0.282	0.0173971
RNF181	1.97538e-13	-0.53368	0.279	0.719	6.03658e-09
PSMB1	6.72799e-10	-0.536605	0.451	0.799	2.05601e-05
GLRX5	1.31899e-17	-0.537062	0.074	0.523	4.0307e-13
JARID2	4.68263e-16	-0.538548	0.098	0.52	1.43097e-11
RER1	1.29387e-15	-0.538639	0.23	0.692	3.95393e-11
IFNAR1	1.85557e-15	-0.54022	0.139	0.588	5.67044e-11
ANXA5	1.88995e-11	-0.540366	0.795	0.933	5.77548e-07
OAZ1	1.2053e-13	-0.540782	0.885	0.988	3.68329e-09
EIF6	2.57644e-11	-0.541824	0.254	0.644	7.87335e-07
RAP2B	9.09981e-14	-0.542496	0.23	0.665	2.78081e-09
ACTN1	4.47272e-10	-0.542546	0.352	0.693	1.36682e-05
SDF2L1	1.21715e-10	-0.543518	0.238	0.596	3.71947e-06
HNRNPA2B1	4.23893e-12	-0.54506	0.77	0.881	1.29538e-07
LUCAT1	4.00138e-19	-0.545467	0.016	0.458	1.22278e-14
NFIL3	1.98963e-13	-0.545904	0.205	0.618	6.08012e-09
PCNX1	7.11726e-19	-0.548056	0	0.422	2.17496e-14
SIRPA	6.06804e-14	-0.549375	0.213	0.636	1.85433e-09
MAP3K20	5.4355e-17	-0.549839	0	0.389	1.66104e-12
ARPC4	8.11448e-16	-0.552197	0.311	0.756	2.4797e-11
GPCPD1	8.7738e-10	-0.553379	0.393	0.724	2.68119e-05
CD48	1.42622e-15	-0.553843	0.041	0.431	4.3584e-11
CXXC5	5.64296e-15	-0.554115	0.082	0.486	1.72443e-10
PSMD8	2.99246e-13	-0.555956	0.344	0.749	9.14466e-09
CHCHD2	3.1408e-11	-0.55863	0.705	0.912	9.59799e-07
DUSP1	4.90736e-08	-0.559301	0.869	0.922	0.00149964
GNB1	1.95391e-15	-0.561806	0.361	0.774	5.97095e-11
CSF3R	1.7469e-15	-0.561917	0.107	0.523	5.33834e-11
SCGB3A1	2.6394e-07	-0.562049	0.238	0.569	0.00806574
BEX3	2.80045e-13	-0.565217	0	0.319	8.55788e-09
CENPX	8.12804e-17	-0.566077	0	0.386	2.48385e-12
UQCRC1	8.68127e-16	-0.566926	0.197	0.647	2.65291e-11
HPCAL1	6.03392e-13	-0.569174	0.262	0.663	1.8439e-08
PCNX4	5.75791e-17	-0.56958	0	0.389	1.75956e-12
MOB1A	2.59966e-14	-0.57091	0.393	0.782	7.9443e-10
BNIP3	9.62606e-14	-0.571734	0.107	0.49	2.94163e-09
CHST15	7.05149e-17	-0.571812	0.008	0.402	2.15486e-12
PTGR1	3.51847e-07	-0.573105	0.082	0.307	0.0107521
RIPK2	1.34462e-15	-0.574296	0.172	0.626	4.10904e-11
ACTR3	1.71175e-14	-0.574885	0.541	0.84	5.23093e-10
PDE4B	1.36675e-15	-0.576491	0.074	0.481	4.17664e-11
HIKESHI	5.55511e-20	-0.577004	0	0.44	1.69759e-15
CH25H	1.73289e-07	-0.577528	0.09	0.332	0.00529554
COPB2	1.65799e-17	-0.578582	0.082	0.528	5.06665e-13
DAD1	1.83615e-13	-0.578679	0.451	0.799	5.61108e-09
PYGL	7.05218e-18	-0.579165	0.041	0.475	2.15507e-13
ATP6V1G1	4.29435e-13	-0.579419	0.631	0.891	1.31231e-08
AP2M1	1.0234e-11	-0.579847	0.393	0.755	3.1274e-07
ARPC5	9.90766e-14	-0.580393	0.762	0.895	3.02768e-09
BZW1	1.34285e-10	-0.581876	0.443	0.775	4.10361e-06
NBDY	8.12804e-17	-0.58211	0	0.386	2.48385e-12
LAPTM5	3.44327e-13	-0.582788	0.82	0.921	1.05223e-08
RNF144B	2.47462e-17	-0.586974	0.09	0.539	7.56218e-13
SPCS3	2.18292e-12	-0.58758	0.369	0.749	6.67079e-08
RNASE2	2.37235e-15	-0.588161	0.008	0.375	7.24967e-11
ANP32A	1.65441e-14	-0.588839	0.23	0.659	5.05571e-10
SRSF7	1.63036e-09	-0.588885	0.426	0.756	4.9822e-05
ARRB2	1.43473e-15	-0.589013	0.279	0.739	4.38441e-11
EMD	9.24622e-19	-0.589095	0.066	0.522	2.82555e-14
CEP170	7.76503e-18	-0.589574	0.205	0.686	2.37292e-13
GLUL	4.19256e-08	-0.590064	0.902	0.972	0.00128121
RAB8B	3.81439e-15	-0.590756	0.205	0.66	1.16564e-10
SDC2	1.03725e-10	-0.591996	0.18	0.521	3.16972e-06
ATP2A2	3.34484e-15	-0.595616	0.172	0.608	1.02215e-10
CALHM6	1.14248e-15	-0.59575	0	0.365	3.49132e-11
SLC7A11	1.90564e-08	-0.596216	0.033	0.267	0.000582344
SNRPD3	1.08233e-15	-0.59632	0.262	0.714	3.30749e-11
HTATIP2	4.68709e-15	-0.596864	0.18	0.624	1.43233e-10
SLC11A1	5.45245e-08	-0.599963	0.656	0.794	0.00166621
NAA50	9.84913e-16	-0.602665	0.23	0.697	3.0098e-11
CLTA	1.03028e-11	-0.607418	0.525	0.844	3.14844e-07
UBALD2	3.87728e-18	-0.608573	0.131	0.595	1.18486e-13
AURKAIP1	8.53171e-13	-0.608789	0.287	0.717	2.6072e-08
ARPC3	5.35252e-16	-0.609368	0.803	0.95	1.63568e-11
ATP6V1A	2.07978e-11	-0.612497	0.311	0.67	6.3556e-07
VDAC1	3.9641e-12	-0.612824	0.525	0.831	1.21139e-07
GLIPR2	1.066e-09	-0.614084	0.492	0.773	3.25759e-05
NDUFV2	1.00094e-11	-0.618845	0.426	0.785	3.05877e-07
PPIB	3.69351e-11	-0.619847	0.533	0.798	1.1287e-06
DUSP5	4.95943e-13	-0.621255	0.057	0.408	1.51555e-08
PLAUR	3.79341e-08	-0.621419	0.533	0.801	0.00115923
MANF	1.12494e-14	-0.62195	0.18	0.597	3.43772e-10
NRP1	1.75994e-15	-0.623899	0.107	0.53	5.37821e-11
C1orf122	1.96962e-17	-0.623981	0.18	0.651	6.01897e-13
HSD17B4	3.74199e-16	-0.62509	0.172	0.624	1.14351e-11
CLEC2B	1.14231e-10	-0.627691	0.385	0.751	3.49079e-06
COPE	7.57473e-15	-0.628697	0.385	0.787	2.31476e-10
ERBIN	8.76787e-23	-0.629649	0	0.484	2.67937e-18
ALYREF	1.94368e-22	-0.629867	0.033	0.535	5.9397e-18
AC100810.1	6.24184e-22	-0.632039	0	0.471	1.90744e-17
NSD3	7.13453e-22	-0.632083	0	0.47	2.18024e-17
HSBP1	1.11881e-14	-0.632659	0.418	0.83	3.41897e-10
TM4SF19	1.88033e-16	-0.633319	0.025	0.421	5.74611e-12
PLPP3	1.0469e-14	-0.633833	0.098	0.502	3.19923e-10
PRKCB	3.56344e-20	-0.634293	0	0.443	1.08895e-15
SEC61B	8.90935e-13	-0.634916	0.59	0.877	2.72261e-08
S100A11	1.84265e-14	-0.635956	0.893	0.994	5.63097e-10
PMP22	1.65175e-10	-0.63661	0.156	0.493	5.04758e-06
NACA	2.15968e-19	-0.638199	0.91	0.964	6.59976e-15
MSN	3.61397e-13	-0.64153	0.41	0.773	1.10439e-08
MCL1	2.94108e-10	-0.642924	0.762	0.853	8.98764e-06
TUBGCP2	1.64438e-22	-0.643422	0.049	0.562	5.02505e-18
HNRNPU	6.24178e-14	-0.646062	0.533	0.819	1.90743e-09
ZEB2	2.33811e-11	-0.648401	0.598	0.811	7.14503e-07
PRDX1	2.70749e-08	-0.649403	0.803	0.934	0.000827381
RNF7	3.52589e-17	-0.650273	0.311	0.78	1.07748e-12
CD53	1.71534e-13	-0.651282	0.541	0.814	5.24192e-09
HMGA1	1.94925e-15	-0.654252	0.254	0.688	5.95671e-11
PFKFB3	6.31522e-16	-0.658452	0.098	0.529	1.92987e-11
IL10	1.19627e-10	-0.660657	0.008	0.275	3.6557e-06
PSMD2	5.99154e-17	-0.661114	0.107	0.557	1.83096e-12
SEC61G	1.67497e-13	-0.662018	0.664	0.889	5.11853e-09
FERMT3	2.45064e-21	-0.66336	0.156	0.69	7.48892e-17
GTF3C6	2.71729e-16	-0.666092	0.311	0.736	8.30376e-12
CD300E	1.14597e-13	-0.666574	0.033	0.381	3.50196e-09
NIPSNAP2	9.38906e-23	-0.666622	0	0.483	2.8692e-18
SLC1A3	9.06321e-14	-0.667538	0.098	0.476	2.76963e-09
RGL1	4.0424e-19	-0.668195	0.033	0.483	1.23532e-14
MRPL52	8.26694e-15	-0.670061	0.27	0.698	2.52629e-10
RALA	1.87246e-15	-0.671964	0.189	0.633	5.72205e-11
ZNF267	1.63291e-24	-0.672791	0.041	0.58	4.99001e-20
DMXL2	8.26365e-18	-0.673233	0.164	0.621	2.52529e-13
SERPINB9	2.17053e-19	-0.674194	0.025	0.472	6.63293e-15
OLFML2B	3.04608e-18	-0.674702	0	0.411	9.30852e-14
NEAT1	4.57161e-08	-0.675107	0.975	0.959	0.00139704
AC004687.1	3.26776e-21	-0.675596	0	0.46	9.98596e-17
TIMM8B	2.56905e-16	-0.675862	0.287	0.729	7.85076e-12
GUK1	2.18806e-16	-0.679037	0.418	0.826	6.6865e-12
IVNS1ABP	1.38842e-14	-0.680111	0.32	0.717	4.24287e-10
PHC2	2.91813e-21	-0.680216	0.074	0.575	8.9175e-17
CDV3	2.22689e-15	-0.681749	0.377	0.761	6.80514e-11
DPP7	5.62766e-18	-0.683777	0.189	0.668	1.71976e-13
PNRC1	4.41729e-09	-0.683982	0.623	0.815	0.000134988
CYFIP1	7.74955e-18	-0.684302	0.131	0.603	2.36819e-13
H2AFJ	1.37454e-20	-0.684621	0.172	0.683	4.20045e-16
TLNRD1	4.53208e-21	-0.685251	0	0.458	1.38496e-16
ATP6V1B2	4.68964e-15	-0.687229	0.295	0.741	1.43311e-10
FAM107B	2.01385e-14	-0.687642	0.213	0.635	6.15413e-10
TENT5A	1.60321e-17	-0.687876	0	0.399	4.89923e-13
PSMD11	1.8525e-16	-0.687881	0.205	0.662	5.66106e-12
MPEG1	2.46682e-18	-0.692137	0.049	0.5	7.53836e-14
TUT7	1.45034e-23	-0.692864	0	0.496	4.43208e-19
MAT2A	1.83595e-14	-0.694472	0.246	0.67	5.61047e-10
HEBP2	1.22093e-17	-0.696978	0.156	0.618	3.73103e-13
PGK1	1.21298e-12	-0.697181	0.623	0.852	3.70674e-08
CLIC1	1.5655e-13	-0.698379	0.697	0.919	4.784e-09
ZFYVE16	6.47283e-17	-0.699251	0.205	0.668	1.97803e-12
TLR2	5.95881e-19	-0.700815	0.164	0.656	1.82095e-14
ATP2B1-AS1	1.36448e-20	-0.703457	0	0.45	4.16971e-16
TUBA1C	1.97626e-17	-0.705079	0.238	0.701	6.03927e-13
MCRIP2	7.6448e-23	-0.705196	0	0.485	2.33617e-18
EIF1AY	5.04806e-24	-0.708036	0	0.502	1.54264e-19
MIR29B2CHG	2.98082e-22	-0.712194	0	0.476	9.10908e-18
RAB5C	2.57793e-19	-0.713818	0.336	0.811	7.8779e-15
CYB5R4	9.43567e-23	-0.714434	0.115	0.647	2.88345e-18
PLEK	1.4004e-19	-0.715391	0.189	0.7	4.27948e-15
TPM3	1.45938e-15	-0.71567	0.697	0.883	4.45972e-11
SUB1	9.63062e-17	-0.71821	0.557	0.861	2.94302e-12
LGALS3	1.32693e-11	-0.718326	0.811	0.957	4.05498e-07
ERRFI1	1.93566e-10	-0.72072	0.18	0.515	5.91517e-06
NABP1	1.25198e-17	-0.72256	0.115	0.561	3.82594e-13
LCP1	4.51939e-12	-0.725956	0.623	0.833	1.38108e-07
TMIGD3	9.94165e-12	-0.726184	0.016	0.318	3.03807e-07
LIMS1	8.7912e-13	-0.729214	0.516	0.791	2.6865e-08
PDIA3	2.98877e-13	-0.7313	0.5	0.793	9.13337e-09
GCLM	2.74049e-16	-0.732799	0.066	0.484	8.37465e-12
OGA	5.42594e-27	-0.733011	0	0.544	1.65811e-22
PPP4C	2.06044e-20	-0.733125	0.172	0.681	6.29651e-16
CHMP1B	1.79744e-14	-0.733337	0.262	0.674	5.4928e-10
TNFRSF1B	1.61161e-21	-0.733486	0.098	0.621	4.92491e-17
PIM3	1.961e-18	-0.741526	0.172	0.641	5.99261e-14
SLC48A1	2.84247e-15	-0.743687	0.033	0.41	8.68631e-11
SAT1	1.02706e-18	-0.746433	0.992	0.993	3.13859e-14
PKM	1.97432e-14	-0.749482	0.574	0.874	6.03332e-10
GADD45B	9.62083e-09	-0.749685	0.492	0.757	0.000294003
GNAI2	4.77691e-17	-0.751114	0.525	0.839	1.45977e-12
ARF1	5.85906e-16	-0.753901	0.508	0.836	1.79047e-11
MIR4435-2HG	2.61177e-25	-0.754788	0.025	0.563	7.98131e-21
MMP24OS	9.96878e-27	-0.755511	0	0.54	3.04636e-22
H3F3B	3.16914e-15	-0.758801	0.893	0.944	9.68458e-11
PITPNA	3.8033e-23	-0.761869	0.082	0.61	1.16225e-18
LGALS1	6.7653e-17	-0.76268	0.902	0.971	2.06741e-12
MESD	3.28756e-25	-0.764118	0	0.519	1.00465e-20
SSR4	3.99107e-16	-0.764828	0.467	0.832	1.21963e-11
SEPHS2	1.79973e-23	-0.766271	0.008	0.505	5.4998e-19
AC016831.5	1.45519e-20	-0.766787	0	0.45	4.44691e-16
METTL26	1.34925e-26	-0.767448	0	0.538	4.12318e-22
HAVCR2	4.48751e-23	-0.770097	0.123	0.665	1.37134e-18
CALR	3.33001e-10	-0.770484	0.68	0.824	1.01762e-05
CHCHD10	1.73922e-14	-0.773673	0.32	0.718	5.3149e-10
SRSF9	5.37685e-18	-0.776743	0.393	0.816	1.64311e-13
CTSA	8.96029e-18	-0.777263	0.27	0.748	2.73817e-13
HLA-A	9.69252e-18	-0.77815	0.738	0.895	2.96194e-13
CHML	3.53785e-17	-0.778821	0.098	0.539	1.08113e-12
CCR1	5.44289e-17	-0.77973	0.189	0.634	1.66329e-12
RAB10	7.59743e-17	-0.780046	0.352	0.769	2.3217e-12
PSMB3	1.03028e-16	-0.780977	0.385	0.806	3.14842e-12
HSP90AB1	4.02164e-13	-0.783903	0.811	0.92	1.22897e-08
NORAD	9.08119e-25	-0.786421	0	0.513	2.77512e-20
CFL1	3.89615e-25	-0.7871	0.844	0.954	1.19062e-20
BNIP3L	1.63873e-13	-0.787972	0.377	0.766	5.00778e-09
NDUFAF8	8.12846e-26	-0.794326	0	0.528	2.48397e-21
FNIP2	1.78766e-13	-0.794915	0.287	0.669	5.4629e-09
SLA	6.13298e-16	-0.79674	0.279	0.7	1.87418e-11
TCIRG1	5.12165e-26	-0.798243	0.074	0.634	1.56512e-21
ASPH	1.32147e-13	-0.798721	0.311	0.701	4.03828e-09
SMIM3	7.20351e-24	-0.799283	0.008	0.513	2.20132e-19
HCST	4.47012e-17	-0.799881	0.27	0.716	1.36602e-12
PLD3	5.18181e-10	-0.802836	0.352	0.682	1.58351e-05
ATP6V1F	2.36456e-18	-0.804502	0.672	0.926	7.22587e-14
PPIF	7.04246e-21	-0.804641	0.09	0.576	2.15211e-16
UFD1	2.11949e-25	-0.804983	0	0.522	6.47696e-21
NDUFAB1	1.69785e-20	-0.808645	0.254	0.756	5.18847e-16
SPART	1.5887e-27	-0.80896	0	0.551	4.85492e-23
SLC16A3	4.73352e-19	-0.809225	0.27	0.739	1.44652e-14
BAG3	1.54311e-08	-0.809504	0.139	0.424	0.000471558
HSPE1	1.36641e-11	-0.810566	0.541	0.833	4.17562e-07
ME2	3.78985e-21	-0.815018	0.139	0.645	1.15814e-16
ARHGDIA	1.31571e-18	-0.816936	0.336	0.79	4.02068e-14
DDX3Y	9.24089e-27	-0.817109	0	0.541	2.82392e-22
IER5	2.66317e-07	-0.8184	0.344	0.639	0.00813839
APRT	1.21558e-19	-0.81911	0.303	0.771	3.71469e-15
AP2S1	2.57425e-20	-0.822361	0.615	0.886	7.86665e-16
MCRIP1	4.6105e-29	-0.822919	0	0.571	1.40892e-24
SDS	4.35261e-10	-0.823009	0.008	0.265	1.33011e-05
HLA-C	1.33704e-18	-0.826144	0.803	0.908	4.08587e-14
TMEM158	7.32877e-15	-0.826394	0.008	0.364	2.2396e-10
TALDO1	8.19724e-15	-0.827347	0.533	0.867	2.50499e-10
PGAM1	1.16186e-18	-0.829117	0.352	0.789	3.55053e-14
SMIM37	6.81924e-27	-0.832922	0	0.542	2.08389e-22
SRM	4.86453e-24	-0.834299	0.033	0.543	1.48655e-19
SAP30	3.86167e-22	-0.840013	0.09	0.597	1.18009e-17
CD63	1.21419e-18	-0.840357	0.852	0.944	3.71044e-14
ATOX1	1.11506e-16	-0.840953	0.361	0.794	3.4075e-12
WASHC4	1.17092e-29	-0.843939	0	0.579	3.57821e-25
H1FX	1.01749e-14	-0.845208	0.164	0.565	3.10936e-10
TDP2	2.87957e-18	-0.848404	0.172	0.642	8.79968e-14
MGAT1	2.47897e-18	-0.853823	0.352	0.756	7.5755e-14
RSRP1	1.14461e-24	-0.85411	0.098	0.66	3.49783e-20
PPP1R15A	1.03667e-16	-0.854319	0.336	0.731	3.16797e-12
GPR183	5.65718e-20	-0.854696	0.09	0.59	1.72878e-15
NOP53	2.94179e-27	-0.855635	0	0.547	8.98982e-23
MAP3K8	5.85681e-14	-0.864105	0.344	0.73	1.78978e-09
MXD1	2.7915e-17	-0.86514	0.246	0.692	8.53055e-13
GK	1.19872e-16	-0.868345	0.27	0.697	3.66315e-12
ACSL3	1.39288e-19	-0.869608	0.205	0.695	4.25651e-15
RTF2	1.93305e-30	-0.869836	0	0.588	5.9072e-26
DDX60L	2.8589e-20	-0.870409	0.139	0.62	8.73652e-16
EMP1	1.62246e-13	-0.871134	0.303	0.696	4.95807e-09
SLC16A6	1.69259e-16	-0.874883	0.082	0.508	5.17237e-12
BCAP31	9.79259e-18	-0.879162	0.443	0.777	2.99252e-13
M6PR	1.9766e-20	-0.883334	0.369	0.782	6.04029e-16
SMIM30	1.78233e-28	-0.888239	0	0.563	5.44662e-24
CD93	2.46781e-20	-0.891369	0.033	0.504	7.54139e-16
RBM3	4.87177e-21	-0.891778	0.5	0.86	1.48876e-16
TAF10	4.98846e-25	-0.895643	0.131	0.692	1.52442e-20
CALM3	6.63948e-21	-0.89823	0.279	0.756	2.02896e-16
SLC16A10	5.31864e-18	-0.899158	0.09	0.528	1.62532e-13
ELL2	5.9106e-19	-0.907279	0.262	0.714	1.80622e-14
TMEM167A	1.12096e-22	-0.911875	0.295	0.787	3.42555e-18
PDXK	3.1866e-23	-0.919167	0.303	0.773	9.73794e-19
ATP5MC1	3.0938e-28	-0.919576	0	0.56	9.45436e-24
HSPD1	1.29408e-11	-0.920184	0.492	0.778	3.95458e-07
DDIT4	3.93174e-22	-0.924464	0.156	0.685	1.2015e-17
ABCA1	2.19223e-19	-0.927161	0.074	0.548	6.69923e-15
ITGAX	6.17016e-22	-0.9297	0.213	0.723	1.88554e-17
ARRDC3	5.25481e-22	-0.932995	0.221	0.723	1.60582e-17
HIF1A	2.32121e-22	-0.935874	0.262	0.777	7.09338e-18
CTSZ	4.08407e-10	-0.93745	0.721	0.898	1.24805e-05
ANPEP	1.42519e-17	-0.937722	0.238	0.678	4.35525e-13
ARL4C	3.47406e-07	-0.940062	0.082	0.302	0.0106164
ANXA1	3.27138e-16	-0.941128	0.844	0.953	9.997e-12
SERPINE1	2.90381e-18	-0.946699	0.033	0.464	8.87374e-14
UPP1	1.57731e-19	-0.946934	0.5	0.832	4.82011e-15
PFN1	1.66108e-28	-0.953397	0.803	0.962	5.07609e-24
KLF2	2.9499e-09	-0.956142	0.32	0.626	9.01459e-05
UBE2M	9.24173e-30	-0.962226	0.057	0.655	2.82418e-25
LGMN	1.63571e-09	-0.969397	0.23	0.539	4.99856e-05
VIM	5.7509e-31	-0.97083	0.992	0.998	1.75742e-26
CNBP	1.03591e-24	-0.972319	0.385	0.844	3.16565e-20
HNRNPA3	7.18308e-23	-0.981027	0.459	0.829	2.19508e-18
IFNGR2	1.11637e-23	-0.986153	0.246	0.749	3.41151e-19
SQSTM1	2.93188e-11	-0.988329	0.623	0.879	8.95952e-07
SMIM26	3.40067e-32	-0.98864	0	0.61	1.03921e-27
TCEAL9	1.46778e-25	-0.989148	0	0.524	4.48538e-21
BCAT1	4.29983e-28	-0.997757	0.123	0.716	1.31398e-23
IER3	1.45516e-09	-1.00063	0.369	0.662	4.44681e-05
LHFPL2	1.84453e-23	-1.0061	0.131	0.656	5.63671e-19
DUSP2	3.69867e-18	-1.0127	0.016	0.44	1.13028e-13
CD68	2.0745e-24	-1.01983	0.73	0.92	6.33946e-20
ZFP36L1	2.75087e-13	-1.02283	0.607	0.835	8.4064e-09
SELENOS	1.50837e-30	-1.02467	0	0.59	4.60944e-26
FOSL2	3.04066e-23	-1.02598	0.205	0.718	9.29196e-19
MCUB	4.40063e-30	-1.03297	0	0.584	1.34479e-25
REX1BD	2.21284e-32	-1.03316	0	0.612	6.7622e-28
COTL1	1.29747e-24	-1.0421	0.492	0.849	3.96494e-20
AQP9	1.00579e-23	-1.04586	0.148	0.672	3.07361e-19
BCL2A1	2.61469e-19	-1.04954	0.434	0.801	7.99023e-15
EFHD2	1.35256e-25	-1.0573	0.361	0.834	4.13328e-21
CLEC5A	1.5149e-24	-1.06168	0.025	0.555	4.62939e-20
PTGS2	6.47921e-15	-1.06408	0.025	0.387	1.97998e-10
ADAM9	4.25295e-28	-1.06779	0.107	0.691	1.29966e-23
NINJ1	3.45858e-30	-1.07538	0.057	0.663	1.05691e-25
ATP13A3	2.44791e-24	-1.07582	0.197	0.723	7.48055e-20
LDHA	8.38421e-24	-1.08009	0.631	0.896	2.56213e-19
ERO1A	3.90492e-29	-1.08568	0.115	0.699	1.1933e-24
POLR2J3.1	2.1111e-33	-1.0862	0	0.624	6.4513e-29
MPP1	1.71725e-28	-1.09857	0.18	0.752	5.24774e-24
CEBPD	5.58337e-14	-1.11316	0.516	0.791	1.70622e-09
JPT1	4.68691e-34	-1.12221	0	0.632	1.43227e-29
SLC25A37	1.27406e-20	-1.12422	0.164	0.646	3.89341e-16
CREG1	2.09824e-22	-1.12958	0.516	0.847	6.412e-18
ACTB	4.76234e-28	-1.1334	0.975	0.989	1.45532e-23
UCP2	2.53848e-25	-1.14083	0.197	0.731	7.75735e-21
ATP5F1A	4.51206e-35	-1.15182	0	0.643	1.37884e-30
FTL	1.22535e-24	-1.16045	1	1	3.74454e-20
NAMPT	7.08354e-22	-1.16498	0.607	0.892	2.16466e-17
ATP6V0D1	1.97301e-26	-1.16526	0.303	0.792	6.02933e-22
PPP1R14B	1.62082e-29	-1.16905	0.115	0.683	4.95305e-25
ATP5IF1	4.28715e-34	-1.1714	0	0.632	1.31011e-29
ADA2	2.50741e-34	-1.17636	0	0.635	7.6624e-30
BTG1	1.08292e-17	-1.18952	0.648	0.863	3.3093e-13
AC020916.1	7.44588e-29	-1.19207	0	0.568	2.27539e-24
CD14	3.96917e-23	-1.19886	0.082	0.616	1.21294e-18
GSTO1	4.57249e-29	-1.20243	0.557	0.901	1.39731e-24
MT1G	2.70601e-09	-1.22174	0.041	0.303	8.26929e-05
BLVRB	2.24822e-22	-1.2286	0.393	0.831	6.87033e-18
CYTOR	1.05204e-37	-1.24228	0	0.672	3.21494e-33
NPL	4.50092e-32	-1.24316	0.148	0.757	1.37544e-27
MARCKS	2.43254e-30	-1.24472	0.082	0.707	7.4336e-26
CXCL2	5.55906e-11	-1.2632	0.582	0.819	1.69879e-06
SGK1	7.30722e-16	-1.26341	0.443	0.755	2.23301e-11
CREM	9.44951e-31	-1.27351	0.09	0.691	2.88768e-26
NFKBIA	7.57614e-12	-1.27535	0.762	0.868	2.31519e-07
UBC	8.59434e-29	-1.28635	0.779	0.966	2.62635e-24
TPI1	2.7157e-32	-1.30541	0.451	0.888	8.29891e-28
STMP1	4.21921e-43	-1.30846	0	0.728	1.28935e-38
TRIR	1.33191e-42	-1.31667	0	0.723	4.07019e-38
TPM4	9.33523e-32	-1.32259	0.369	0.877	2.85275e-27
ENO1	1.92097e-35	-1.33342	0.598	0.925	5.87028e-31
CEBPB	1.94051e-31	-1.34198	0.795	0.946	5.93e-27
RTRAF	5.20362e-43	-1.34525	0	0.727	1.59018e-38
SELENOW	7.29728e-40	-1.3477	0	0.695	2.22998e-35
METRNL	2.49653e-33	-1.35334	0.131	0.751	7.62913e-29
FCN1	6.50729e-21	-1.35398	0.016	0.484	1.98856e-16
HSPA5	7.4866e-17	-1.35933	0.541	0.796	2.28783e-12
CD36	7.29821e-21	-1.36268	0.148	0.619	2.23026e-16
SELENOT	1.47795e-42	-1.36784	0	0.723	4.51647e-38
C5AR1	2.80626e-23	-1.39158	0.533	0.818	8.57564e-19
IL7R	3.62949e-18	-1.39507	0.172	0.601	1.10914e-13
VEGFA	4.33719e-28	-1.39645	0.148	0.704	1.3254e-23
VMP1	5.28081e-23	-1.39993	0.426	0.827	1.61376e-18
MMP19	4.79082e-20	-1.40058	0.32	0.731	1.46403e-15
SELENOK	5.11996e-42	-1.41466	0	0.717	1.56461e-37
HBA1	5.96386e-13	-1.41639	0	0.312	1.8225e-08
ZNF331	6.59567e-20	-1.42151	0.23	0.664	2.01557e-15
COPS9	2.16769e-44	-1.42492	0	0.74	6.62425e-40
FYB1	7.70719e-37	-1.43093	0	0.663	2.35524e-32
THBD	5.82588e-20	-1.44607	0.262	0.696	1.78033e-15
SELENOH	3.69972e-44	-1.45442	0	0.738	1.1306e-39
FABP5	3.7757e-11	-1.46094	0.697	0.899	1.15382e-06
SQOR	2.02027e-43	-1.47271	0	0.731	6.17376e-39
SELENOF	1.47176e-43	-1.47305	0	0.732	4.49756e-39
C15orf48	2.13514e-21	-1.47472	0.172	0.657	6.52477e-17
TGFBI	9.62298e-24	-1.48197	0.311	0.783	2.94069e-19
ATP5PO	1.9426e-47	-1.4913	0	0.769	5.9364e-43
RAB5IF	6.57765e-41	-1.49148	0	0.706	2.01006e-36
HSPA1A	1.41845e-09	-1.49425	0.533	0.802	4.33465e-05
NLRP3	1.02988e-23	-1.49733	0.107	0.616	3.14721e-19
ATP5PB	2.01365e-46	-1.50016	0	0.76	6.15352e-42
TNFAIP3	2.5894e-20	-1.5496	0.385	0.761	7.91294e-16
CXCL3	5.38513e-17	-1.5583	0.557	0.826	1.64564e-12
ATP5F1D	1.73635e-47	-1.57267	0	0.769	5.30613e-43
CXCL1	1.24094e-14	-1.58947	0.082	0.449	3.79219e-10
TYMP	2.82762e-39	-1.59214	0.566	0.916	8.64092e-35
VCAN	2.26205e-18	-1.59936	0.205	0.646	6.91261e-14
CTSB	1.22225e-32	-1.60734	0.902	0.956	3.73508e-28
MT1X	6.10125e-15	-1.61422	0.164	0.581	1.86448e-10
ATP5F1B	1.9426e-47	-1.61704	0	0.769	5.9364e-43
ATP5F1C	5.02498e-48	-1.62213	0	0.774	1.53558e-43
SERPINB2	3.65359e-11	-1.62549	0	0.274	1.1165e-06
HSPA6	1.86913e-13	-1.62855	0.016	0.346	5.71187e-09
PLA2G7	3.45059e-38	-1.64267	0.016	0.702	1.05447e-33
CCL4	7.58579e-18	-1.6452	0.107	0.557	2.31814e-13
ATP5PD	5.72271e-50	-1.67943	0	0.792	1.7488e-45
PHLDA1	8.1435e-30	-1.69088	0.115	0.695	2.48857e-25
RPS4Y1	7.89667e-48	-1.6976	0	0.773	2.41314e-43
S100A12	2.0626e-21	-1.73741	0	0.463	6.3031e-17
ELOC	6.18351e-51	-1.76032	0	0.8	1.88962e-46
SMIM25	2.01513e-45	-1.7708	0	0.75	6.15804e-41
CTSD	3.68536e-40	-1.7711	0.877	0.977	1.12621e-35
BASP1	3.79034e-37	-1.80114	0.025	0.694	1.15829e-32
SEM1	7.30884e-52	-1.80289	0	0.808	2.23351e-47
GAPDH	1.97172e-54	-1.83103	0.861	0.984	6.02537e-50
BRI3	1.87177e-52	-1.85997	0.549	0.957	5.71995e-48
CCL4L2	8.02492e-29	-1.86599	0.025	0.602	2.45234e-24
SH3BGRL3	1.41148e-49	-1.88344	0.869	0.978	4.31334e-45
IL1RN	6.01847e-24	-1.89362	0.049	0.555	1.83919e-19
CCL18	2.75529e-10	-1.92067	0.344	0.651	8.4199e-06
SLC2A3	1.02563e-32	-1.9361	0.32	0.806	3.13423e-28
HBA2	8.4583e-25	-1.95261	0.008	0.526	2.58477e-20
SOD2	2.07622e-33	-1.96638	0.41	0.861	6.34471e-29
CSTB	1.87984e-42	-1.96681	0.869	0.992	5.74461e-38
ATP5PF	2.96534e-55	-1.98807	0	0.837	9.06179e-51
ATP5MF	2.61759e-55	-2.08309	0	0.837	7.9991e-51
CCL20	5.24174e-14	-2.11562	0.09	0.45	1.60182e-09
SRGN	2.30079e-50	-2.11909	0.836	0.971	7.03097e-46
ATP5MC3	3.35901e-55	-2.14231	0	0.836	1.02648e-50
CCL3L1	7.79702e-30	-2.18364	0	0.581	2.38269e-25
ATP5ME	2.31043e-55	-2.20296	0	0.838	7.06045e-51
CXCL5	4.04914e-13	-2.2152	0.082	0.43	1.23738e-08
ATP5MPL	1.66401e-57	-2.30686	0	0.855	5.08504e-53
CCL3	3.15856e-31	-2.37781	0.115	0.726	9.65224e-27
IL1B	1.26145e-14	-2.38102	0.18	0.546	3.85485e-10
ATP5MC2	1.86149e-58	-2.3817	0	0.863	5.68853e-54
ADM	1.37885e-42	-2.38438	0.041	0.751	4.21362e-38
HBB	1.07389e-27	-2.40786	0.008	0.567	3.28169e-23
PLIN2	3.37765e-54	-2.41642	0.672	0.964	1.03218e-49
EREG	2.58235e-25	-2.54465	0.172	0.675	7.89141e-21
TIMP1	1.72825e-34	-2.55764	0.41	0.86	5.28134e-30
ELOB	3.36337e-61	-2.61999	0	0.884	1.02781e-56
CCL7	2.66344e-24	-2.63336	0	0.506	8.13922e-20
ATP5MG	2.97458e-63	-2.65396	0	0.9	9.09001e-59
ATP5MD	1.01324e-62	-2.68354	0	0.896	3.09635e-58
G0S2	4.51207e-35	-2.69984	0	0.643	1.37884e-30
S100A8	3.14311e-38	-3.14049	0.221	0.839	9.60502e-34
RACK1	1.28464e-67	-3.1627	0	0.932	3.92573e-63
S100A9	6.48038e-44	-3.20936	0.508	0.932	1.98034e-39
CXCL8	8.04977e-54	-3.38367	0.213	0.936	2.45993e-49
CTSL	1.6181e-59	-3.66586	0.492	0.945	4.94475e-55
HMOX1	2.76254e-58	-3.85045	0.303	0.955	8.44206e-54
ATP5F1E	3.31412e-73	-4.16562	0	0.971	1.01276e-68
SPP1	1.57094e-61	-4.2236	0.033	0.924	4.80062e-57
CCL2	5.86441e-54	-5.3931	0.033	0.845	1.7921e-49
