# Supplementary material for: Communication between alveolar macrophages and fibroblasts via the TNFSF12-TNFRSF12A pathway promotes pulmonary fibrosis in severe COVID-19 patients
Source: J Transl Med. 2024 Jul 29;22:698. doi: 10.1186/s12967-024-05381-7 (PMC11287943; doi:10.1186/s12967-024-05381-7)
Supplement: Supplementary file 6 — Supplementary Material 6. [file 12967_2024_5381_MOESM6_ESM.xlsx]

## Sheet: Supplemental table 3
Gene Symbol	Description	Category	Uniprot ID	Gifts	GC Id	Relevance score	GeneCards Link
ACE2	Angiotensin Converting Enzyme 2	Protein Coding	Q9BYF1	53	GC0XM015494	86.3942	https://www.genecards.org/cgi-bin/carddisp.pl?gene=ACE2
LINC02605	Long Intergenic Non-Protein Coding RNA 2605	RNA Gene		13	GC08P078838	53.8449	https://www.genecards.org/cgi-bin/carddisp.pl?gene=LINC02605
TLR7	Toll Like Receptor 7	Protein Coding	Q9NYK1	52	GC0XP012867	53.7303	https://www.genecards.org/cgi-bin/carddisp.pl?gene=TLR7
PGR-AS1	PGR Antisense RNA 1	RNA Gene		11	GC11P101131	48.34	https://www.genecards.org/cgi-bin/carddisp.pl?gene=PGR-AS1
LINC01672	Long Intergenic Non-Protein Coding RNA 1672	RNA Gene		13	GC01P007342	47.5653	https://www.genecards.org/cgi-bin/carddisp.pl?gene=LINC01672
TMPRSS2	Transmembrane Serine Protease 2	Protein Coding	O15393	51	GC21M041464	43.6302	https://www.genecards.org/cgi-bin/carddisp.pl?gene=TMPRSS2
MIR7-3HG	MIR7-3 Host Gene	RNA Gene	Q8N6C7	27	GC19P008873	40.0197	https://www.genecards.org/cgi-bin/carddisp.pl?gene=MIR7-3HG
TMX2-CTNND1	TMX2-CTNND1 Readthrough (NMD Candidate)	RNA Gene		17	GC11P057712	39.797	https://www.genecards.org/cgi-bin/carddisp.pl?gene=TMX2-CTNND1
IRF3	Interferon Regulatory Factor 3	Protein Coding	Q14653	48	GC19M049659	33.5989	https://www.genecards.org/cgi-bin/carddisp.pl?gene=IRF3
FURIN	Furin, Paired Basic Amino Acid Cleaving Enzyme	Protein Coding	P09958	52	GC15P090868	30.8691	https://www.genecards.org/cgi-bin/carddisp.pl?gene=FURIN
NRP1	Neuropilin 1	Protein Coding	O14786	52	GC10M033177	29.3551	https://www.genecards.org/cgi-bin/carddisp.pl?gene=NRP1
OAS1	2'-5'-Oligoadenylate Synthetase 1	Protein Coding	P00973	48	GC12P112957	28.9652	https://www.genecards.org/cgi-bin/carddisp.pl?gene=OAS1
VTRNA1-1	Vault RNA 1-1	RNA Gene		15	GC05P149542	28.9157	https://www.genecards.org/cgi-bin/carddisp.pl?gene=VTRNA1-1
TBK1	TANK Binding Kinase 1	Protein Coding	Q9UHD2	53	GC12P064451	28.3068	https://www.genecards.org/cgi-bin/carddisp.pl?gene=TBK1
CTSL	Cathepsin L	Protein Coding	P07711	51	GC09P087725	25.9256	https://www.genecards.org/cgi-bin/carddisp.pl?gene=CTSL
HLA-A	Major Histocompatibility Complex, Class I, A	Protein Coding	P04439	50	GC06P111952	25.6727	https://www.genecards.org/cgi-bin/carddisp.pl?gene=HLA-A
IFNB1	Interferon Beta 1	Protein Coding	P01574	47	GC09M021077	24.0283	https://www.genecards.org/cgi-bin/carddisp.pl?gene=IFNB1
IFIH1	Interferon Induced With Helicase C Domain 1	Protein Coding	Q9BYX4	52	GC02M162267	23.7643	https://www.genecards.org/cgi-bin/carddisp.pl?gene=IFIH1
NLRP3	NLR Family Pyrin Domain Containing 3	Protein Coding	Q96P20	52	GC01P247415	22.8759	https://www.genecards.org/cgi-bin/carddisp.pl?gene=NLRP3
IL6	Interleukin 6	Protein Coding	P05231	55	GC07P022725	22.8402	https://www.genecards.org/cgi-bin/carddisp.pl?gene=IL6
BSG	Basigin (Ok Blood Group)	Protein Coding	P35613	49	GC19P000571	21.792	https://www.genecards.org/cgi-bin/carddisp.pl?gene=BSG
CERNA3	Competing Endogenous LncRNA 3 For MiR-645	RNA Gene		13	GC08P056092	20.0795	https://www.genecards.org/cgi-bin/carddisp.pl?gene=CERNA3
TRAF3	TNF Receptor Associated Factor 3	Protein Coding	Q13114	51	GC14P112935	20.065	https://www.genecards.org/cgi-bin/carddisp.pl?gene=TRAF3
