# Supplementary material for: Communication between alveolar macrophages and fibroblasts via the TNFSF12-TNFRSF12A pathway promotes pulmonary fibrosis in severe COVID-19 patients
Source: J Transl Med. 2024 Jul 29;22:698. doi: 10.1186/s12967-024-05381-7 (PMC11287943; doi:10.1186/s12967-024-05381-7)
Supplement: Supplementary file 7 — Supplementary Material 7. [file 12967_2024_5381_MOESM7_ESM.xlsx]

## Sheet: Supplemental table 4
gene	logFC	AveExpr	t	P.Value	adj.P.Val	B
CXCL10	-5.50349	6.48075	-18.969	2.08797e-15	2.61998e-11	24.6421
ID3	4.52536	7.02413	18.093	5.72253e-15	3.51266e-11	23.7573
ID1	5.09156	7.24167	17.7692	8.39813e-15	3.51266e-11	23.4176
IFI44L	-4.54818	5.91445	-17.197	1.67933e-14	5.26805e-11	22.7996
CXCL11	-4.70401	4.7107	-15.7049	1.12826e-13	2.83148e-10	21.0752
HERC6	-3.65213	6.07824	-14.5346	5.60785e-13	1.17279e-09	19.5969
UBE2L6	-2.51663	8.1309	-13.3392	3.22817e-12	5.46882e-09	17.959
IFIT2	-4.67069	6.56126	-13.2885	3.48665e-12	5.46882e-09	17.8864
OAS1	-4.5414	6.07934	-13.0505	5.0186e-12	6.42702e-09	17.5425
TMEM140	-2.94976	5.61485	-13.0373	5.12194e-12	6.42702e-09	17.5232
APOL1	-3.07026	5.32203	-12.3931	1.4108e-11	1.60934e-08	16.5616
EIF2AK2	-1.78842	7.05033	-12.1124	2.22154e-11	2.32299e-08	16.1286
IFI44	-3.10528	5.96093	-12.0386	2.5067e-11	2.41954e-08	16.0132
ISG15	-3.49592	9.99253	-11.9918	2.70679e-11	2.42606e-08	15.9397
IFIT3	-4.51933	7.34115	-11.8887	3.20829e-11	2.68384e-08	15.7771
PMEPA1	2.95133	3.41886	11.7233	4.22373e-11	3.29285e-08	15.5136
RTP4	-4.56471	5.08211	-11.6906	4.46115e-11	3.29285e-08	15.4611
DDX60	-2.73001	6.42397	-11.4704	6.4668e-11	4.50808e-08	15.1046
APOL3	-3.25983	5.08264	-11.4267	6.96605e-11	4.60052e-08	15.0331
TRIM22	-2.63048	8.48366	-11.3691	7.68547e-11	4.82186e-08	14.9385
TAPBP	-1.71491	6.28644	-11.1057	1.20981e-10	7.22891e-08	14.5014
RARRES3	-3.62143	5.76646	-11.0725	1.28174e-10	7.31059e-08	14.4457
BST2	-4.73672	5.35041	-11.0346	1.36921e-10	7.46992e-08	14.382
IFIH1	-3.61081	5.37661	-10.9387	1.61967e-10	8.46819e-08	14.2197
SP110	-2.17127	6.03102	-10.8387	1.93153e-10	9.69476e-08	14.0495
NMI	-2.06495	7.07025	-10.8071	2.04272e-10	9.85848e-08	13.9954
C1QTNF1	-1.71703	6.06273	-10.7617	2.21369e-10	1.00439e-07	13.9176
IFIT5	-1.72547	6.20855	-10.732	2.33394e-10	1.00439e-07	13.8664
RSAD2	-4.77162	5.44371	-10.7157	2.40253e-10	1.00439e-07	13.8384
WTAP	-2.00369	7.47449	-10.7045	2.45083e-10	1.00439e-07	13.8191
CCL7	-3.4148	5.74754	-10.6976	2.48137e-10	1.00439e-07	13.8071
SLC15A3	-3.03912	4.94495	-10.6242	2.82902e-10	1.10933e-07	13.6801
DRAM1	-2.11919	8.92253	-10.5956	2.9779e-10	1.12071e-07	13.6305
IL15RA	-3.30555	5.47253	-10.5847	3.03667e-10	1.12071e-07	13.6115
TRIM14	-1.55544	5.03646	-10.4272	4.03519e-10	1.44667e-07	13.3358
PARP12	-2.74797	6.17848	-10.3287	4.82773e-10	1.68273e-07	13.1617
DDX58	-2.97017	6.82159	-10.202	6.09026e-10	2.06542e-07	12.9359
TLR3	-3.11489	3.92998	-10.1156	7.14291e-10	2.35866e-07	12.7809
IFI35	-3.7473	6.6757	-9.94649	9.78609e-10	3.13061e-07	12.4744
IFIT1	-5.98482	7.44761	-9.9336	1.00252e-09	3.13061e-07	12.4508
CYB5A	-1.67708	7.18124	-9.91524	1.0376e-09	3.13061e-07	12.4173
OAS3	-2.48125	6.76943	-9.91	1.04786e-09	3.13061e-07	12.4077
SAMHD1	-1.64679	5.67409	-9.83353	1.20993e-09	3.53074e-07	12.2675
OAS2	-3.58197	5.54309	-9.68403	1.60608e-09	4.58025e-07	11.9912
CTSO	-1.79604	6.80566	-9.6654	1.6641e-09	4.64025e-07	11.9566
ASPA	-2.94338	3.99846	-9.60334	1.8735e-09	5.11058e-07	11.8408
WARS	-1.48847	8.39937	-9.46233	2.45689e-09	6.55936e-07	11.5759
IRF7	-3.61369	6.50043	-9.44207	2.55502e-09	6.67924e-07	11.5376
IRF1	-1.98217	6.50344	-9.41676	2.6833e-09	6.69769e-07	11.4897
LY6E	-2.73338	8.32439	-9.4088	2.72498e-09	6.69769e-07	11.4746
SLC39A8	-2.84613	5.87717	-9.40325	2.75447e-09	6.69769e-07	11.4641
SECTM1	-4.42888	5.58718	-9.39931	2.77558e-09	6.69769e-07	11.4566
IFI16	-2.06945	8.3258	-9.36657	2.9577e-09	7.00251e-07	11.3945
CFB	-3.62842	6.37324	-9.34808	3.06601e-09	7.04597e-07	11.3593
SMAD7	1.8043	6.17056	9.3432	3.09529e-09	7.04597e-07	11.35
STAT1	-2.19844	8.94761	-9.33509	3.14452e-09	7.04597e-07	11.3345
NT5DC2	1.69565	6.53563	9.28701	3.45368e-09	7.60295e-07	11.2427
PLSCR1	-2.97172	7.54027	-9.26881	3.57876e-09	7.74246e-07	11.2079
IFITM3	-1.36203	11.4975	-9.25843	3.65218e-09	7.76739e-07	11.188
TNFAIP2	-3.24707	5.9976	-9.22102	3.92996e-09	8.21886e-07	11.1162
CASP1	-2.51618	6.3773	-9.18777	4.19514e-09	8.62962e-07	11.0523
RND3	-1.64351	10.5504	-9.17175	4.32946e-09	8.76228e-07	11.0214
STOM	-2.0974	7.61938	-9.13181	4.68404e-09	9.32942e-07	10.9443
APOL6	-1.66929	5.6858	-9.12225	4.77326e-09	9.35857e-07	10.9258
SLC7A5	2.36778	6.90085	9.09694	5.01808e-09	9.6872e-07	10.8768
MX1	-5.33787	7.34122	-9.08182	5.17049e-09	9.8302e-07	10.8474
IRF9	-1.69753	7.30166	-8.97601	6.37998e-09	1.19487e-06	10.6413
MX2	-4.49779	6.32836	-8.96305	6.54706e-09	1.20813e-06	10.616
ICAM1	-1.57565	5.59564	-8.94621	6.77088e-09	1.23132e-06	10.583
LAP3	-2.14997	8.059	-8.9307	6.98392e-09	1.25192e-06	10.5526
SP100	-1.43116	6.18646	-8.87771	7.7659e-09	1.37249e-06	10.4484
PHF11	-1.71262	7.56524	-8.85161	8.18369e-09	1.42623e-06	10.397
PSMB10	-1.83754	6.05123	-8.82116	8.70058e-09	1.4893e-06	10.3369
OLFML1	-2.24135	5.86648	-8.81648	8.78293e-09	1.4893e-06	10.3276
ADAR	-1.2517	8.98893	-8.80971	8.90364e-09	1.48964e-06	10.3142
ZFP36L2	-1.69391	7.45341	-8.75381	9.96715e-09	1.64563e-06	10.2034
PKIG	-1.29321	8.34091	-8.74652	1.01153e-08	1.6484e-06	10.1889
RHOB	1.9863	7.38445	8.68974	1.13491e-08	1.82575e-06	10.0758
PPL	-2.91932	4.45955	-8.67142	1.17794e-08	1.87099e-06	10.0393
RCAN2	-2.9772	5.44979	-8.63176	1.277e-08	2.00297e-06	9.95991
PPAP2B	-2.56285	9.37867	-8.61082	1.33272e-08	2.06457e-06	9.91793
C19orf66	-2.25372	6.41053	-8.57484	1.4344e-08	2.19498e-06	9.84565
CTGF	2.70093	10.0666	8.55084	1.50664e-08	2.27774e-06	9.79733
CCL2	-3.14143	9.55121	-8.54191	1.53445e-08	2.29217e-06	9.77934
IFITM2	-1.56392	11.2201	-8.4901	1.70672e-08	2.51952e-06	9.67469
OASL	-2.70379	6.03598	-8.47168	1.77265e-08	2.58642e-06	9.6374
IFITM1	-4.12395	9.61908	-8.40408	2.03805e-08	2.93948e-06	9.50012
ISG20	-3.27045	4.72926	-8.38047	2.14015e-08	3.05166e-06	9.45201
CDC42EP2	-1.19364	5.30711	-8.36412	2.21391e-08	3.11709e-06	9.41865
SQRDL	-2.06163	7.86041	-8.35939	2.23572e-08	3.11709e-06	9.409
XYLT1	3.187	6.46055	8.32515	2.40049e-08	3.2787e-06	9.339
MLLT11	1.49367	7.15726	8.28487	2.6104e-08	3.50628e-06	9.25645
TRIM21	-1.43129	5.80851	-8.27136	2.685e-08	3.50628e-06	9.2287
CTSS	-2.71884	5.2738	-8.26853	2.70087e-08	3.50628e-06	9.2229
PPP1R13L	1.72935	4.71878	8.26837	2.70182e-08	3.50628e-06	9.22255
TNFAIP8	-1.63936	7.00751	-8.26684	2.71047e-08	3.50628e-06	9.2194
PTX3	-3.96703	8.24534	-8.22566	2.95394e-08	3.78225e-06	9.13468
XAF1	-2.65751	5.98532	-8.2124	3.03707e-08	3.84941e-06	9.10734
PSME1	-1.51767	8.50618	-8.20244	3.10109e-08	3.89125e-06	9.08679
TNFAIP3	-2.35316	6.24219	-8.1831	3.22944e-08	4.01218e-06	9.04683
HERC5	-2.09828	7.09106	-8.14771	3.4786e-08	4.23782e-06	8.9736
CSF1	-1.67134	5.32387	-8.13361	3.58334e-08	4.32344e-06	8.94437
TSPAN13	3.93225	7.13781	8.07718	4.03595e-08	4.82316e-06	8.82713
VAMP5	-1.73011	6.47122	-8.07187	4.08149e-08	4.83155e-06	8.81607
HLA-E	-2.05055	8.4967	-8.05422	4.23667e-08	4.93568e-06	8.77928
GCH1	-2.90681	4.52331	-8.05294	4.24812e-08	4.93568e-06	8.77662
RP4-781L3.1	-1.83403	8.29962	-8.01576	4.59614e-08	5.24294e-06	8.69899
IFI6	-4.53182	7.52615	-8.00755	4.6768e-08	5.28689e-06	8.68184
GMPR	-1.73613	6.1676	-7.99713	4.78134e-08	5.35681e-06	8.66003
BIRC3	-3.48373	4.37962	-7.98337	4.92314e-08	5.44092e-06	8.63122
AMPD3	-2.16373	5.84475	-7.98146	4.94314e-08	5.44092e-06	8.62722
INHBA	2.55606	7.44457	7.97086	5.05584e-08	5.51658e-06	8.60499
C1R	-1.89575	9.38227	-7.96504	5.11871e-08	5.53703e-06	8.5928
TRANK1	-2.08719	5.16007	-7.94098	5.38767e-08	5.77816e-06	8.54229
CMTR1	-1.23706	6.65866	-7.9	5.87981e-08	6.25253e-06	8.45606
TAP1	-1.9154	7.16311	-7.8822	6.1078e-08	6.4296e-06	8.41853
CDH2	2.01815	7.17891	7.87907	6.14881e-08	6.4296e-06	8.41193
HN1	1.37432	7.17937	7.83613	6.74088e-08	6.99046e-06	8.32122
TNFSF10	-2.83131	4.36124	-7.81462	7.05924e-08	7.2606e-06	8.27568
CTPS1	2.71466	6.67542	7.77409	7.70193e-08	7.85722e-06	8.18968
TDRD7	-1.51911	6.1397	-7.75384	8.0453e-08	8.14132e-06	8.14663
THEMIS2	-1.96185	5.12505	-7.74113	8.26871e-08	8.19529e-06	8.11959
SVEP1	-2.27026	6.06146	-7.73907	8.30561e-08	8.19529e-06	8.1152
C1RL	-1.50317	6.31531	-7.73605	8.35988e-08	8.19529e-06	8.10877
NOX4	3.98564	5.5155	7.71793	8.69327e-08	8.45606e-06	8.07016
LUM	-1.66026	9.29885	-7.67391	9.56172e-08	9.22927e-06	7.97615
GBP2	-2.15224	6.46208	-7.6517	1.00333e-07	9.6105e-06	7.92861
CXCL1	-3.2135	7.52461	-7.64593	1.01595e-07	9.62954e-06	7.91627
PFKP	1.89553	8.20148	7.63313	1.04458e-07	9.78166e-06	7.88882
PSMB9	-3.77266	6.43915	-7.60665	1.10645e-07	1.02842e-05	7.832
PLA2G4C	-2.19531	4.7219	-7.59012	1.14696e-07	1.05824e-05	7.79648
ADM	-2.70195	9.41118	-7.5828	1.1654e-07	1.0674e-05	7.78073
SOCS6	1.00484	5.11978	7.57502	1.1853e-07	1.07776e-05	7.764
SMTN	1.58865	6.40067	7.57153	1.19437e-07	1.0782e-05	7.75647
GDF5	-1.63313	5.20878	-7.55154	1.24759e-07	1.1182e-05	7.71341
UGCG	-1.47822	7.68526	-7.54316	1.27059e-07	1.13074e-05	7.69536
CMC2	1.08081	7.4621	7.53941	1.28105e-07	1.13201e-05	7.68727
C1S	-1.80299	10.3814	-7.52914	1.31012e-07	1.14961e-05	7.6651
OPTN	-1.19778	7.87102	-7.50631	1.37717e-07	1.18964e-05	7.61578
PLEKHA4	-2.45422	4.82854	-7.50466	1.38215e-07	1.18964e-05	7.61222
CCL11	-3.44663	6.66409	-7.50399	1.38419e-07	1.18964e-05	7.61076
IFI27	-4.87874	6.93261	-7.48176	1.45323e-07	1.23821e-05	7.56267
SERPING1	-1.92145	7.44616	-7.47951	1.46043e-07	1.23821e-05	7.55779
ODC1	1.52411	7.41304	7.42726	1.63791e-07	1.37883e-05	7.44446
ALDH1A3	-3.1343	4.96118	-7.42439	1.64827e-07	1.37883e-05	7.43822
UBE2S	1.88109	7.651	7.35836	1.90639e-07	1.57378e-05	7.29443
CXCL2	-3.50881	5.22015	-7.34929	1.94498e-07	1.59514e-05	7.27463
NFKBIE	-1.54858	4.99922	-7.34598	1.95924e-07	1.5964e-05	7.26741
IDO1	-1.67679	4.17602	-7.33301	2.01623e-07	1.63223e-05	7.23906
AQP1	2.06497	5.30236	7.30602	2.1403e-07	1.72157e-05	7.18003
B3GALT5	1.84307	3.55323	7.27235	2.30619e-07	1.84319e-05	7.10623
NREP	1.69612	9.0353	7.25147	2.41561e-07	1.91842e-05	7.06039
CD47	-1.1767	7.73852	-7.24336	2.45957e-07	1.94105e-05	7.04256
MICAL2	1.9826	7.60916	7.22559	2.55873e-07	2.00669e-05	7.00348
SPDL1	2.25276	7.49544	7.21247	2.63456e-07	2.05332e-05	6.9746
SLC19A2	1.84618	4.54985	7.19798	2.721e-07	2.1076e-05	6.94268
HLA-G	-1.84009	9.40132	-7.1866	2.7909e-07	2.14848e-05	6.91759
PMP22	-1.66008	9.16618	-7.17658	2.85402e-07	2.17044e-05	6.89548
PSMD2	1.17575	8.86344	7.16509	2.92814e-07	2.20665e-05	6.87012
USP18	-2.28874	5.63986	-7.16067	2.95723e-07	2.20665e-05	6.86035
DHX58	-1.92643	3.64486	-7.15844	2.97198e-07	2.20665e-05	6.85543
IL6ST	-1.60956	8.72751	-7.09638	3.41485e-07	2.50582e-05	6.71804
MSN	1.09011	9.07331	7.08137	3.53177e-07	2.57655e-05	6.68474
IL11	3.88784	6.87337	7.06712	3.64656e-07	2.64492e-05	6.6531
HLA-A	-1.30201	10.6176	-7.05749	3.72635e-07	2.68725e-05	6.63169
ATP1B1	1.80784	6.81757	7.04247	3.8543e-07	2.76364e-05	6.5983
REEP4	1.01314	6.12625	7.01915	4.06198e-07	2.89601e-05	6.54638
HLA-F	-1.76386	8.6364	-7.01561	4.09455e-07	2.90274e-05	6.53848
SLC25A28	-1.02362	6.29293	-6.991	4.32815e-07	3.04605e-05	6.48359
APOL2	-1.01365	5.44963	-6.98925	4.34525e-07	3.04605e-05	6.47969
PMAIP1	-1.50772	7.20025	-6.94036	4.85265e-07	3.32738e-05	6.37042
PTPRF	1.36879	5.31273	6.92218	5.05656e-07	3.44835e-05	6.32969
CCL8	-3.20226	5.44142	-6.89867	5.33327e-07	3.59795e-05	6.27697
PRPS1	2.00736	7.65334	6.8766	5.6072e-07	3.76252e-05	6.22741
EVC	-1.31196	5.188	-6.85869	5.84009e-07	3.89795e-05	6.18714
VEGFA	1.02623	6.84645	6.85277	5.91913e-07	3.9298e-05	6.17384
APOBEC3G	-1.21796	4.60158	-6.84267	6.05675e-07	4.00001e-05	6.1511
TUBB3	1.16064	9.27447	6.83449	6.17051e-07	4.03513e-05	6.13268
BCL6	-1.14429	6.27251	-6.83422	6.17424e-07	4.03513e-05	6.13208
VCAN	1.72668	8.56287	6.82444	6.31326e-07	4.1046e-05	6.11005
BTN3A1	-1.0349	5.66873	-6.79665	6.72616e-07	4.35051e-05	6.04736
JADE2	-1.48229	5.39129	-6.79212	6.79599e-07	4.37313e-05	6.03713
KLF4	-1.61279	6.24908	-6.74726	7.52924e-07	4.82025e-05	5.93573
KCNJ2	-2.80972	5.19871	-6.71598	8.08815e-07	5.15178e-05	5.86486
CREB3L2	1.27712	8.77395	6.70845	8.22894e-07	5.18574e-05	5.84778
ERAP2	-2.21947	5.29169	-6.70656	8.26457e-07	5.18574e-05	5.8435
AKR1C1	-2.20144	8.59314	-6.7065	8.26566e-07	5.18574e-05	5.84337
SRM	1.20767	7.4343	6.70218	8.3481e-07	5.18574e-05	5.83355
TMEM159	-1.2155	6.16306	-6.68385	8.70642e-07	5.3553e-05	5.79195
PSMB8	-2.38939	6.43521	-6.67181	8.95045e-07	5.45195e-05	5.76459
PGK1	1.00201	8.70768	6.66569	9.07717e-07	5.47598e-05	5.75068
BHLHE40	1.93864	6.25976	6.65186	9.37044e-07	5.57914e-05	5.71921
NME1	1.08306	8.7588	6.65134	9.38157e-07	5.57914e-05	5.71803
TMCO6	-1.39332	4.32485	-6.6449	9.5216e-07	5.63571e-05	5.70337
MAN1A1	-1.61687	6.38077	-6.63963	9.6376e-07	5.66515e-05	5.69138
CDC14B	-1.17445	5.13503	-6.63855	9.66164e-07	5.66515e-05	5.68892
PDGFRA	-1.20793	8.70842	-6.62833	9.89158e-07	5.773e-05	5.66564
MYD88	-1.29241	7.25953	-6.62274	1.00197e-06	5.82069e-05	5.6529
VCAM1	-4.31114	6.50429	-6.61914	1.01031e-06	5.84211e-05	5.64469
PLEKHO2	-1.27409	6.69793	-6.60661	1.03989e-06	5.93966e-05	5.61613
AKR1C3	-2.16452	6.71395	-6.60599	1.04138e-06	5.93966e-05	5.61471
TNIP1	-1.30711	7.75871	-6.59311	1.07277e-06	6.06605e-05	5.58532
LAMA4	-1.07156	6.90149	-6.59293	1.07321e-06	6.06605e-05	5.58491
GLS	1.10107	6.50729	6.5569	1.16632e-06	6.53346e-05	5.50256
PTGES	-1.48574	6.27425	-6.55234	1.17866e-06	6.57324e-05	5.49214
LANCL2	1.08897	5.70416	6.53111	1.23798e-06	6.84325e-05	5.44353
HLA-C	-1.88935	10.0864	-6.50627	1.31128e-06	7.18511e-05	5.38659
ERAP1	-1.06044	4.62706	-6.47612	1.40621e-06	7.67177e-05	5.31741
NETO2	2.1941	5.07856	6.46394	1.44653e-06	7.85763e-05	5.28942
NINJ1	-1.18712	7.11416	-6.43836	1.53514e-06	8.26736e-05	5.23057
HHAT	1.60031	3.91113	6.43488	1.54759e-06	8.2988e-05	5.22257
NFE2L3	-1.37466	5.37323	-6.43152	1.55973e-06	8.32828e-05	5.21484
SAMD9	-1.61736	5.91322	-6.42296	1.59113e-06	8.42425e-05	5.19511
TGFBR3	-1.75349	5.46218	-6.41916	1.60525e-06	8.46329e-05	5.18636
KIT	-2.65738	4.08235	-6.40709	1.651e-06	8.66704e-05	5.15854
VSTM4	-1.35863	5.5301	-6.40099	1.6746e-06	8.71906e-05	5.14449
CEMIP	-3.51192	7.54739	-6.37907	1.76241e-06	9.13462e-05	5.0939
SCPEP1	-1.29849	6.9985	-6.37748	1.76898e-06	9.13462e-05	5.09022
MAP3K5	-2.62816	5.83301	-6.3692	1.80345e-06	9.27447e-05	5.07111
FSTL3	2.54499	6.27182	6.34995	1.88635e-06	9.66117e-05	5.02663
TNFRSF11B	-2.44471	7.98315	-6.34664	1.901e-06	9.69663e-05	5.01897
PDZRN3	-1.25314	6.86272	-6.32398	2.00439e-06	0.000101826	4.96654
EPB41L2	-1.15406	7.22578	-6.31707	2.03704e-06	0.000103068	4.95055
TRIM38	-1.33637	5.849	-6.31029	2.06964e-06	0.000104195	4.93483
PLP2	1.17636	8.39974	6.30865	2.0776e-06	0.000104195	4.93103
IL1R1	-1.67252	8.39345	-6.30729	2.08423e-06	0.000104195	4.92788
HOMER1	1.52865	5.45686	6.26765	2.28709e-06	0.000112049	4.83594
BTN3A3	-1.92148	5.33571	-6.25	2.3838e-06	0.000115938	4.79495
SH3PXD2A	1.36261	6.03322	6.24415	2.41678e-06	0.000117088	4.78134
HLA-J	-1.60076	8.54591	-6.23333	2.47894e-06	0.000119637	4.75621
RAB29	-1.207	5.79232	-6.20872	2.62661e-06	0.000125621	4.69893
DCK	1.28161	6.25935	6.19947	2.68438e-06	0.000126807	4.6774
TAP2	-1.59384	4.86545	-6.19692	2.70057e-06	0.000126807	4.67145
POTEKP	1.29534	8.64591	6.19473	2.71451e-06	0.000126807	4.66635
BTN3A2	-1.58212	5.50554	-6.19411	2.71845e-06	0.000126807	4.66492
CXCL3	-2.75855	5.06703	-6.15048	3.01285e-06	0.000138481	4.56314
SNAI1	1.86468	5.2316	6.1456	3.0477e-06	0.000139571	4.55176
CCNA2	1.98582	5.76965	6.12637	3.1892e-06	0.00014552	4.50684
LY96	-1.265	7.09301	-6.1229	3.21546e-06	0.000146187	4.49873
AMIGO2	3.15774	7.16954	6.11455	3.27954e-06	0.000148562	4.47919
ACOX3	1.06015	4.8014	6.10714	3.33742e-06	0.000150457	4.46188
PAWR	1.73651	5.70139	6.09922	3.40052e-06	0.000152392	4.44334
SQSTM1	-1.50637	8.77081	-6.08277	3.53548e-06	0.000157876	4.40482
GAS1	-3.18222	5.83235	-6.0747	3.6036e-06	0.000159781	4.38594
MDK	-1.03424	6.6978	-6.06569	3.68139e-06	0.000162184	4.3648
LRRC59	1.00265	8.708	6.06543	3.68366e-06	0.000162184	4.36419
GRIA1	-1.06628	3.24095	-6.06144	3.7186e-06	0.000162485	4.35485
AVEN	1.12184	6.50246	6.06139	3.71901e-06	0.000162485	4.35474
HBEGF	1.55325	4.4032	6.06022	3.72934e-06	0.000162485	4.35199
OSR2	-2.54056	5.66919	-6.04186	3.89523e-06	0.000169126	4.30892
NRG1	1.21201	4.20811	6.03727	3.93785e-06	0.000170387	4.29815
NFKBIA	-2.38446	8.05797	-6.02855	4.02015e-06	0.00017335	4.27768
ITM2B	-1.02552	9.32688	-6.02709	4.0341e-06	0.000173356	4.27426
NAMPT	-1.54473	7.81389	-6.01851	4.11703e-06	0.000176315	4.25412
HLA-B	-1.92018	10.2533	-6.00627	4.23845e-06	0.000180898	4.22536
FOXN2	-1.24205	5.00613	-5.97006	4.61934e-06	0.000195822	4.1402
RBCK1	-1.03365	7.26655	-5.96613	4.66277e-06	0.000196998	4.13094
FAM110B	-2.09086	5.35811	-5.9517	4.82561e-06	0.000202514	4.09698
PDLIM7	1.27356	5.71103	5.92003	5.20385e-06	0.000213392	4.02231
DPYSL2	-1.08268	8.45522	-5.91775	5.23217e-06	0.000213854	4.01694
SDCBP	-1.02065	9.81844	-5.89638	5.50584e-06	0.000222146	3.9665
CTSC	-1.40114	8.226	-5.88158	5.70374e-06	0.00022866	3.93156
SLC12A7	-1.13072	5.55008	-5.87755	5.75892e-06	0.000230137	3.92204
ABCA1	-1.33894	6.93691	-5.8718	5.83862e-06	0.000232581	3.90844
REV3L	-1.56427	6.46716	-5.87042	5.85791e-06	0.000232611	3.90518
TUBB2A	1.18519	8.00204	5.86315	5.96057e-06	0.000235199	3.88799
C3	-2.96536	7.1066	-5.85725	6.04516e-06	0.000237789	3.87405
LPAR6	-1.08647	4.79358	-5.83996	6.30043e-06	0.000245521	3.83314
PENK	3.08676	6.35695	5.81317	6.71767e-06	0.000259364	3.76971
FAM198B	-1.31688	4.56367	-5.80581	6.83704e-06	0.000263163	3.75228
CRLF1	2.78471	5.76035	5.78778	7.13908e-06	0.000273949	3.70952
AHR	-1.34348	6.97523	-5.78487	7.18909e-06	0.000275026	3.70262
PRR5L	1.47394	3.97978	5.75122	7.79361e-06	0.000296346	3.62277
CCL5	-3.20679	4.42	-5.74862	7.84245e-06	0.000297302	3.61659
LHFP	-1.20903	7.26909	-5.74707	7.87159e-06	0.000297508	3.61292
KCNG1	1.41012	4.71713	5.74173	7.97329e-06	0.000300289	3.60023
LRP12	1.1987	4.8187	5.73345	8.13348e-06	0.000304654	3.58055
LGALS9	-1.41337	5.21343	-5.72752	8.25025e-06	0.000306262	3.56646
COTL1	1.21633	8.07991	5.72509	8.29845e-06	0.000306262	3.5607
SMCO4	1.31208	5.11221	5.7098	8.60932e-06	0.00031404	3.52433
PLAUR	1.18123	6.77396	5.70481	8.71322e-06	0.000316909	3.51247
TAPBPL	-1.22719	4.65766	-5.68274	9.18861e-06	0.000332745	3.45994
PDGFD	-1.79743	6.27835	-5.68215	9.20167e-06	0.000332745	3.45853
MCAM	1.71176	5.55516	5.67797	9.29466e-06	0.000335142	3.44859
LGALS3BP	-1.47594	8.05061	-5.67038	9.46622e-06	0.000340294	3.43051
RFC4	1.21957	5.82497	5.66926	9.49179e-06	0.000340294	3.42784
PTGS1	2.09197	7.41129	5.66443	9.60286e-06	0.000343295	3.41634
GALNT10	1.669	6.34374	5.65702	9.77593e-06	0.000347502	3.39868
SEPP1	-3.2365	6.04397	-5.65392	9.84921e-06	0.000348135	3.39129
HIST1H2AC	-1.98652	7.00066	-5.64998	9.94319e-06	0.00034923	3.3819
FCGRT	-1.07111	6.75555	-5.64913	9.96368e-06	0.00034923	3.37987
GAL	1.86792	5.03035	5.64447	1.00763e-05	0.000352193	3.36876
PGM3	1.00201	6.98374	5.60873	1.09839e-05	0.000381789	3.2835
PLIN2	-1.27047	7.18568	-5.60586	1.10601e-05	0.000383376	3.27666
C10orf10	-2.4562	5.18994	-5.60033	1.12089e-05	0.000387465	3.26345
MAF	-1.78786	4.08482	-5.59459	1.13653e-05	0.000391792	3.24975
TNFRSF1B	-2.58491	4.19032	-5.58363	1.16705e-05	0.000400762	3.22356
TNFRSF21	-1.29538	6.41268	-5.56917	1.20857e-05	0.00041098	3.189
RASIP1	1.01567	4.30473	5.56659	1.21614e-05	0.000412436	3.18284
GRN	-1.17589	8.83454	-5.55833	1.24068e-05	0.000419622	3.16309
GMNN	1.3295	6.60164	5.55682	1.24522e-05	0.000420029	3.15948
ASUN	1.07221	6.33909	5.55298	1.25684e-05	0.000422809	3.1503
MAN1C1	-1.6231	4.90918	-5.52731	1.33744e-05	0.00044319	3.08888
DPYD	-1.51546	5.72354	-5.5189	1.36495e-05	0.000448361	3.06875
AKR1B1	-1.58478	9.97533	-5.51739	1.36995e-05	0.000448828	3.06514
C14orf159	-1.37766	5.80981	-5.50775	1.40234e-05	0.000456236	3.04205
SERPINE1	2.71098	9.678	5.50742	1.40347e-05	0.000456236	3.04126
ARID5B	-1.14899	9.34	-5.50342	1.41714e-05	0.000458582	3.03167
CHI3L2	-1.23682	4.80398	-5.47987	1.50042e-05	0.000482751	2.97525
DDA1	1.03166	6.40796	5.46828	1.54324e-05	0.000495259	2.94745
GADD45B	1.8344	6.68113	5.46676	1.54892e-05	0.000495812	2.94382
MTMR2	1.07268	6.27205	5.46514	1.55505e-05	0.000495925	2.93992
PTGFR	-2.53308	5.25685	-5.4571	1.58567e-05	0.00050245	2.92065
PTHLH	1.56172	4.14696	5.44835	1.61976e-05	0.000511959	2.89964
DENND2A	-1.14408	4.80224	-5.42333	1.72129e-05	0.000536007	2.83959
DDIT3	-1.1789	7.43495	-5.42328	1.72148e-05	0.000536007	2.83948
FAM65B	-1.00114	4.03144	-5.42067	1.73246e-05	0.000536843	2.8332
HMMR	1.32775	5.6326	5.41959	1.737e-05	0.000536843	2.83062
ADH1B	-3.59601	5.47726	-5.41276	1.76608e-05	0.00054449	2.81422
TMEM176A	-3.19186	4.26476	-5.40957	1.77985e-05	0.000546052	2.80655
CXCL6	-2.79961	6.92284	-5.40704	1.79084e-05	0.000548085	2.80046
SPAG5	1.38461	5.62562	5.40259	1.81032e-05	0.00055191	2.78978
SGCE	-1.13244	7.98625	-5.40218	1.81214e-05	0.00055191	2.78879
SEC14L2	1.16805	4.59	5.39527	1.84286e-05	0.000557355	2.77218
SLC43A3	-1.26293	5.92964	-5.38381	1.89499e-05	0.000571595	2.74463
MYLIP	-1.49121	4.64153	-5.37978	1.91364e-05	0.000575835	2.73496
NOV	-1.63416	5.54399	-5.37607	1.93103e-05	0.000578296	2.72603
WDR19	-1.14896	5.81164	-5.36289	1.99402e-05	0.000595737	2.69433
EPAS1	-1.69515	8.85141	-5.36143	2.00111e-05	0.000596436	2.69083
CITED2	-1.69787	6.7855	-5.35866	2.01468e-05	0.000597026	2.68415
BDKRB2	-2.08353	7.48315	-5.35713	2.0222e-05	0.000597026	2.68047
NET1	1.31455	5.79478	5.35656	2.02499e-05	0.000597026	2.67911
POLR3D	1.11777	5.25722	5.35618	2.02688e-05	0.000597026	2.67819
AGPS	1.06101	5.5301	5.33506	2.13395e-05	0.000621272	2.62736
LIF	2.48069	6.25799	5.33276	2.14592e-05	0.000623309	2.62184
IRF2	-1.69032	5.21971	-5.33003	2.16026e-05	0.000624584	2.61527
AOX1	-1.3205	5.00045	-5.32493	2.18729e-05	0.000629497	2.60299
G0S2	-2.21834	6.58134	-5.3125	2.25463e-05	0.000644443	2.57306
SPC25	1.68589	4.21929	5.30798	2.27962e-05	0.000647166	2.56217
FBLN1	-1.5079	7.12788	-5.29861	2.33238e-05	0.000660289	2.53959
PTGIS	-1.68557	5.37807	-5.29791	2.33638e-05	0.000660289	2.5379
ZWILCH	1.53311	5.68754	5.2969	2.34214e-05	0.00066043	2.53547
CLEC2B	-2.90401	7.19331	-5.28507	2.41074e-05	0.000675223	2.50697
ARNT2	-1.42805	4.92307	-5.27983	2.44183e-05	0.000678972	2.49432
ENC1	1.41201	6.91595	5.27447	2.47399e-05	0.000685291	2.48141
TNFRSF10D	1.38452	4.28901	5.26715	2.51864e-05	0.000693068	2.46375
ACLY	1.08872	8.31684	5.26623	2.52431e-05	0.000693109	2.46153
THUMPD2	1.29048	5.26325	5.2554	2.59201e-05	0.000703994	2.43541
TRIM5	-1.34642	4.78124	-5.25289	2.60795e-05	0.000706794	2.42936
ACSL5	-1.34576	3.98172	-5.25038	2.62399e-05	0.000709114	2.42331
GYPC	-1.47184	6.88721	-5.23991	2.692e-05	0.000720239	2.39806
GRK5	-1.30632	6.52776	-5.23291	2.73853e-05	0.000729577	2.38115
ATP2B1	-1.26216	6.70938	-5.22593	2.78569e-05	0.000740567	2.36431
MST4	1.21256	3.65909	5.21571	2.85618e-05	0.000757703	2.33965
SMYD3	1.27986	6.84774	5.2141	2.86748e-05	0.000759095	2.33575
ALDH1B1	1.2422	6.05969	5.21126	2.88747e-05	0.000761176	2.3289
DPP4	-2.44199	6.75931	-5.20442	2.93621e-05	0.000770083	2.31238
IL32	-2.14807	4.974	-5.20394	2.93967e-05	0.000770083	2.31122
CEP55	2.21304	5.15811	5.19017	3.04045e-05	0.000792199	2.27797
KAT2B	-1.00842	5.08023	-5.18982	3.04304e-05	0.000792199	2.27713
RUSC2	1.05984	5.44205	5.16768	3.21265e-05	0.000828296	2.22363
CCDC102B	-1.87648	3.16115	-5.16742	3.2147e-05	0.000828296	2.223
NAP1L3	1.56107	4.64998	5.13312	3.49671e-05	0.000891802	2.14007
METTL7A	-1.4084	5.57632	-5.10031	3.78983e-05	0.000953001	2.06069
SASH1	-1.17672	6.73631	-5.09386	3.85026e-05	0.000964332	2.0451
SYNDIG1	2.72562	3.79772	5.08959	3.89087e-05	0.00097063	2.03475
SMAD3	-1.81777	5.76367	-5.08124	3.97149e-05	0.000984866	2.01454
PPAP2A	-1.02058	8.44996	-5.07425	4.04025e-05	0.000992943	1.99762
EIF4EBP1	1.22705	7.27688	5.07391	4.04362e-05	0.000992943	1.99679
PLEKHM1	-1.05796	5.1895	-5.06617	4.12119e-05	0.00101001	1.97806
FAM129A	-1.40037	6.15868	-5.06183	4.16536e-05	0.00101885	1.96756
TOP2A	2.31275	6.38194	5.05361	4.25039e-05	0.00102763	1.94764
HRH1	-1.48433	4.66407	-5.04825	4.30679e-05	0.00103727	1.93465
TUBB6	1.10878	9.67607	5.04238	4.36927e-05	0.0010443	1.92045
VGLL3	-1.18878	5.85342	-5.03749	4.42221e-05	0.00105494	1.90858
NUAK1	2.1868	6.83144	5.03593	4.43918e-05	0.00105655	1.90481
ADD3	-1.16604	8.05892	-5.03002	4.50413e-05	0.00106454	1.8905
TDG	1.259	6.06031	5.02995	4.50488e-05	0.00106454	1.89033
ELN	2.49091	6.68227	5.02181	4.59593e-05	0.00107996	1.87061
STK38L	1.28686	6.09934	5.00865	4.74723e-05	0.00110312	1.8387
DACT1	2.76147	6.01259	5.0074	4.76184e-05	0.00110447	1.83567
ZWINT	1.76386	6.48947	4.98405	5.04338e-05	0.00116761	1.77908
KLF10	1.13799	7.47173	4.9801	5.09275e-05	0.0011747	1.76949
GUCY1B3	-1.66809	4.69274	-4.97912	5.10495e-05	0.00117536	1.76713
DAPK1	-1.0926	3.86753	-4.97275	5.18568e-05	0.00119176	1.75168
ZCCHC2	-1.32288	4.98745	-4.97089	5.20952e-05	0.00119505	1.74716
CNTNAP1	-1.35809	5.24304	-4.9694	5.22859e-05	0.00119505	1.74356
NRIP3	1.06456	5.51062	4.95067	5.47552e-05	0.00124019	1.69811
PDGFRL	-1.70061	5.82633	-4.9363	5.6728e-05	0.00127796	1.66326
OLFML2A	-1.51785	6.0367	-4.93107	5.74634e-05	0.00129221	1.65058
ACTA2	2.06249	9.48649	4.91752	5.94142e-05	0.00133002	1.61771
MAP3K8	-1.72059	3.55526	-4.915	5.97848e-05	0.00133484	1.61158
AUTS2	1.02962	6.45753	4.91064	6.04302e-05	0.00134685	1.60101
CREG1	-1.06202	7.5824	-4.89822	6.23098e-05	0.00137573	1.57086
CSRP2	1.46848	8.37133	4.89787	6.23644e-05	0.00137573	1.57
ATF3	-1.62652	5.09537	-4.89774	6.23838e-05	0.00137573	1.56969
IGFBP6	-1.2042	9.51299	-4.89628	6.26086e-05	0.00137827	1.56615
PDK1	1.36006	3.97761	4.88777	6.39362e-05	0.00140257	1.5455
ATP13A2	1.53903	3.746	4.87974	6.52156e-05	0.0014207	1.526
SMPD3	-1.15889	2.67275	-4.87531	6.59315e-05	0.00143133	1.51525
FYN	-1.33663	6.69109	-4.86764	6.71911e-05	0.00145611	1.49663
CHSY1	1.03204	7.19521	4.86412	6.77771e-05	0.0014638	1.48808
NCAPG	1.83393	5.28275	4.85976	6.85103e-05	0.00146903	1.47749
NRP1	-1.14445	6.62369	-4.8592	6.86048e-05	0.00146903	1.47614
PRR16	-1.15481	5.77751	-4.85293	6.96744e-05	0.00148434	1.46092
MOXD1	-1.98039	6.77919	-4.848	7.05284e-05	0.00149492	1.44893
VWA5A	-1.22843	4.93373	-4.83878	7.21507e-05	0.00152672	1.42655
ACTC1	1.94608	7.64156	4.8112	7.72356e-05	0.00161257	1.35956
RAB3B	1.71403	6.58742	4.80649	7.81379e-05	0.00162599	1.34813
PDLIM5	1.04167	6.06681	4.80209	7.89924e-05	0.00164105	1.33744
CXCL5	-1.91745	4.48343	-4.79213	8.0961e-05	0.00166814	1.31323
MEIS3P1	-1.18579	6.71547	-4.77459	8.45454e-05	0.00173063	1.27063
TIPARP	1.11956	7.65092	4.77344	8.47864e-05	0.00173274	1.26783
ARHGEF3	-1.66933	4.01058	-4.76804	8.59256e-05	0.0017496	1.25471
ARMCX1	-1.03505	7.48882	-4.76755	8.60299e-05	0.0017496	1.25351
SLIT2	-1.88841	6.69497	-4.75929	8.78028e-05	0.00177989	1.23346
PTN	-1.4171	7.66777	-4.75152	8.95068e-05	0.00180177	1.21456
KIF14	1.30461	4.91797	4.74409	9.11653e-05	0.00182367	1.19651
ARHGAP11A	1.33076	3.29215	4.74383	9.1224e-05	0.00182367	1.19588
KIF23	2.23118	4.77645	4.72399	9.58103e-05	0.00190517	1.14767
HMGB3	1.19162	5.99173	4.72337	9.59569e-05	0.00190517	1.14617
ADH1A	-2.42118	3.31724	-4.72084	9.65587e-05	0.00191409	1.14002
HSPB7	1.72071	4.80443	4.71174	9.87558e-05	0.00194841	1.11791
PLA2G16	-1.41888	4.71049	-4.70249	0.000101042	0.00197727	1.09543
CENPN	1.29971	4.89032	4.702	0.000101164	0.00197727	1.09424
HIST1H2AB	-1.09482	5.57827	-4.68464	0.000105602	0.0020238	1.05206
TNFRSF12A	1.39711	8.07668	4.68452	0.000105634	0.0020238	1.05176
SLC22A18	-1.00588	5.20141	-4.68449	0.000105641	0.0020238	1.0517
IL21R	1.19364	3.63426	4.68381	0.000105821	0.00202416	1.05002
VLDLR	1.14323	5.81656	4.67655	0.000107737	0.00205453	1.0324
ID4	1.24269	4.16418	4.67544	0.000108036	0.0020571	1.02968
SHCBP1	1.91899	5.81854	4.67347	0.000108562	0.002064	1.0249
TPM1	1.97518	9.66239	4.67177	0.00010902	0.00206644	1.02077
SLC25A32	1.10031	6.72857	4.66728	0.000110238	0.00208323	1.00986
TMEM176B	-3.37981	4.55734	-4.65836	0.000112698	0.00212652	0.98818
STC2	-1.00153	8.3219	-4.65279	0.000114262	0.00214634	0.974648
CLIC2	-2.3515	3.56739	-4.64511	0.000116454	0.00218425	0.955987
CD55	1.11291	6.29076	4.6379	0.00011855	0.00221365	0.938467
FKBP14	1.03978	6.60022	4.6323	0.000120205	0.00223457	0.924854
HJURP	2.39018	4.30218	4.6254	0.000122278	0.00226638	0.908073
GLRX	-1.28719	8.48852	-4.62111	0.000123583	0.00228047	0.89765
PRC1	1.97565	6.06534	4.60342	0.000129116	0.00236517	0.854659
KLF7	1.10168	5.97053	4.59064	0.000133266	0.0024165	0.823612
KRT7	1.53371	4.26931	4.57603	0.000138174	0.00249829	0.788115
PRKCH	1.15907	3.98468	4.57064	0.000140031	0.00252459	0.775018
SLC16A2	1.26558	6.34915	4.5659	0.000141687	0.00254839	0.763488
ARL4A	1.64245	5.62875	4.5657	0.000141758	0.00254839	0.762998
PNRC1	-1.12209	7.50393	-4.56506	0.000141983	0.00254879	0.761438
IVNS1ABP	1.08545	6.02662	4.55834	0.000144365	0.00258048	0.745114
RACGAP1	1.50857	7.16489	4.5531	0.000146251	0.00260456	0.732382
SHOX	1.15834	2.68797	4.54811	0.000148071	0.00263172	0.720255
RFC3	1.46292	4.91239	4.54553	0.000149018	0.0026448	0.714001
VASP	1.04516	6.30604	4.54393	0.000149609	0.00264781	0.710114
CH25H	-2.4725	5.99103	-4.53461	0.000153103	0.00269407	0.687474
CDK1	2.06103	6.29542	4.5341	0.000153296	0.00269407	0.686238
AURKA	1.61585	5.27751	4.53102	0.00015447	0.0027109	0.678755
DBF4	1.2175	5.01287	4.51499	0.000160729	0.00280115	0.639811
DGKI	1.12971	4.484	4.48064	0.000175009	0.00300413	0.55637
RNASEH2A	1.09603	5.80849	4.47783	0.000176229	0.00302092	0.549566
LPCAT3	-1.14607	4.13277	-4.47336	0.000178191	0.00304624	0.538714
CYP1B1	-1.79686	6.48626	-4.47206	0.000178768	0.00305195	0.535545
IGFBP3	2.19217	10.1321	4.47009	0.000179643	0.00305442	0.53076
DDX39A	1.01032	6.73267	4.45348	0.000187191	0.00317416	0.490431
VEGFC	-1.24851	8.47343	-4.44954	0.000189029	0.003201	0.480858
PLSCR2	-1.56743	4.20768	-4.44301	0.000192109	0.00323568	0.465026
FABP5	1.69529	6.21145	4.43549	0.000195726	0.00328339	0.446753
MRAS	1.02157	5.8688	4.43283	0.000197018	0.00329785	0.44031
PLOD2	1.75111	8.07819	4.41402	0.000206422	0.00342617	0.394646
COL7A1	1.64866	6.39666	4.40884	0.000209086	0.00345666	0.382093
TNS3	-1.30963	8.72008	-4.40641	0.000210351	0.00347301	0.376184
CALB2	1.70134	5.15606	4.40147	0.000212938	0.00350649	0.364217
UBE2C	1.65578	7.18125	4.39766	0.000214958	0.00353512	0.354973
DUSP1	1.42889	7.83657	4.39454	0.000216628	0.00355327	0.347397
CYP27A1	-1.65262	3.74729	-4.39003	0.000219065	0.00357454	0.336449
BUB1B	2.15187	4.7522	4.38457	0.000222046	0.0036173	0.323215
SLC26A2	1.06302	4.96299	4.37461	0.000227595	0.00368024	0.299057
ADAM19	1.29881	6.21663	4.36777	0.000231489	0.00372401	0.282454
CDKN3	1.5239	6.05519	4.3666	0.000232157	0.00372997	0.279634
AURKB	2.33278	5.36671	4.36043	0.000235736	0.00377298	0.264665
RRM1	1.02118	7.16174	4.35946	0.000236302	0.00377721	0.26232
HIGD1B	-1.33551	4.42078	-4.35728	0.000237582	0.00379286	0.257031
SLC25A13	1.01846	4.9888	4.3555	0.000238633	0.00379995	0.252715
LPIN1	-1.13042	6.22707	-4.34034	0.000247767	0.00391067	0.215966
ADAMTS5	-1.53664	5.59186	-4.33824	0.000249064	0.00391712	0.21086
NGF	1.85277	5.84608	4.3259	0.000256793	0.00401276	0.180966
CTSK	-1.96537	9.89491	-4.31439	0.000264221	0.0040881	0.15308
TUFT1	1.39419	5.34505	4.30422	0.000270964	0.00417185	0.128441
SKIL	1.0633	5.19306	4.30269	0.000271998	0.00418263	0.124719
HEXB	-1.09448	8.73889	-4.30115	0.000273036	0.00419287	0.120994
TXNIP	-1.65916	7.87029	-4.29329	0.000278406	0.00423772	0.101952
MYL9	1.1146	9.08419	4.29298	0.000278619	0.00423772	0.101204
CCNB2	1.71415	6.21211	4.28973	0.00028087	0.00426162	0.0933394
CENPE	1.81556	4.20252	4.28135	0.000286765	0.00433534	0.0730372
PARPBP	1.18791	5.55314	4.27515	0.000291203	0.00438657	0.0580294
STK17B	1.43771	4.22987	4.27362	0.000292305	0.00438737	0.0543365
MITF	-1.04682	6.22781	-4.27142	0.000293904	0.00440085	0.0490045
ITGB1BP2	1.50065	3.16084	4.2704	0.000294648	0.00440673	0.0465337
COL4A1	1.6501	8.82498	4.2662	0.00029773	0.00444224	0.0363653
PBK	2.07811	5.84533	4.25754	0.000304188	0.00451375	0.0153992
TNS1	1.07038	7.29788	4.25489	0.000306188	0.00453072	0.00899646
TRPA1	-2.52189	6.2961	-4.24958	0.000310239	0.00457448	-0.0038447
TMPO	1.04408	5.73575	4.23383	0.000322586	0.00472324	-0.0419654
XPC	-1.07976	7.02613	-4.23236	0.000323756	0.00473484	-0.0454997
TAGLN	1.48841	10.4327	4.22432	0.000330273	0.00481891	-0.0649614
MXRA5	-1.59794	8.40886	-4.2094	0.000342697	0.00496555	-0.101018
LEPREL1	1.77127	5.83667	4.208	0.000343888	0.00497498	-0.104405
LRP5	-1.02839	3.44002	-4.20352	0.00034773	0.00500955	-0.115252
FGF13	-1.00325	4.5816	-4.19837	0.00035219	0.00505639	-0.127692
LSS	-1.54343	6.00688	-4.1968	0.000353559	0.00507025	-0.13148
RAB3A	1.01768	3.1126	4.1944	0.000355671	0.00507731	-0.13729
HSD11B1	-2.18094	7.07676	-4.19354	0.000356423	0.00508226	-0.139352
ENPP1	1.26977	6.3392	4.1922	0.000357612	0.00509084	-0.142605
HAUS6	1.07003	2.52693	4.19105	0.000358627	0.00509084	-0.14537
H2AFX	1.01024	6.26386	4.18339	0.000365494	0.0051415	-0.163881
CAMK2N1	-1.13659	8.75239	-4.17773	0.000370652	0.00519658	-0.177555
NEK2	1.22171	4.41042	4.17515	0.000373027	0.00522405	-0.183789
CDC42EP4	-1.06636	4.84298	-4.16372	0.000383725	0.00535578	-0.211374
CTSF	-1.1119	6.65137	-4.15822	0.000388987	0.00541732	-0.22466
CCNB1	1.96989	6.1059	4.1511	0.000395906	0.00550148	-0.241859
ELOVL2	-1.14205	4.40543	-4.12062	0.000426912	0.00578498	-0.315381
TJP2	-1.63161	5.6117	-4.11518	0.000432696	0.00583814	-0.328499
RP4-581F12.1	1.3045	2.93446	4.11237	0.000435715	0.00585997	-0.335276
CTSL	-1.46288	8.53334	-4.11018	0.000438074	0.00586655	-0.340541
TACC3	1.53544	4.87463	4.10827	0.000440154	0.00588184	-0.345156
CDC45	1.35067	4.67588	4.10422	0.000444585	0.00592415	-0.354918
CNN1	2.87924	7.0527	4.09923	0.000450104	0.00598295	-0.366941
CD5L	-1.04704	2.73425	-4.09456	0.000455338	0.00603973	-0.378208
TUBA4A	1.24973	7.1353	4.06455	0.000490394	0.00641654	-0.450458
HEG1	-1.12899	7.48086	-4.04575	0.000513712	0.00664783	-0.49569
IGF1	1.92171	4.78885	4.04561	0.000513899	0.00664783	-0.496044
BGN	1.20836	7.90511	4.02962	0.000534608	0.00689441	-0.534501
CEBPD	-1.3784	7.67471	-4.02699	0.000538085	0.0069297	-0.54081
GBP1	-1.51042	7.75288	-4.02667	0.000538505	0.0069297	-0.541569
SERPINF1	-1.62677	9.15209	-4.02605	0.000539334	0.0069297	-0.543067
GINS4	1.14787	3.68261	4.0208	0.000546369	0.00698151	-0.555679
SCG2	1.79895	3.70927	4.01037	0.000560625	0.00714186	-0.580741
ODF2	1.07746	3.44041	4.00012	0.000574993	0.00727319	-0.605357
SEMA4D	-1.09068	3.4131	-3.99076	0.000588441	0.00739115	-0.627844
INPP5F	1.64951	6.1026	3.98212	0.000601127	0.00751039	-0.648586
KRT81	1.3242	3.99182	3.98144	0.000602124	0.00751039	-0.650197
CENPF	1.58982	5.52446	3.97726	0.000608374	0.00756579	-0.660238
PRSS3	1.37793	4.93905	3.9679	0.000622583	0.00769672	-0.682683
DLGAP5	1.78239	4.99793	3.96171	0.000632167	0.00778453	-0.697532
RRM2	1.88766	6.93864	3.95938	0.000635811	0.00781015	-0.703119
KCTD12	-1.33683	7.22955	-3.95545	0.000641995	0.00785161	-0.712526
LDB2	-1.22872	4.89377	-3.94384	0.000660644	0.00801718	-0.740352
GPR1	-1.28087	4.67653	-3.92747	0.000687859	0.00826883	-0.779569
ZEB2	-1.11779	4.49723	-3.9274	0.000687971	0.00826883	-0.779727
CD74	-1.46897	4.76429	-3.9224	0.000696492	0.00834883	-0.791683
KIF20A	1.99927	5.78166	3.91805	0.000704015	0.00841331	-0.802116
TNIK	-1.10823	4.443	-3.91442	0.000710331	0.00848072	-0.81079
TGFB1	1.18743	6.1145	3.90979	0.000718473	0.0085454	-0.821856
HIST2H2BE	-1.43862	5.51166	-3.90758	0.000722397	0.00858394	-0.827146
MARCKSL1	1.07205	7.51105	3.90695	0.000723521	0.00858916	-0.828654
XRCC4	1.00686	4.48109	3.9053	0.000726469	0.00860787	-0.832603
SMPDL3A	-1.30071	6.88148	-3.88989	0.000754575	0.00889888	-0.86945
TNFAIP6	-1.19847	9.00842	-3.88602	0.000761789	0.00894349	-0.878685
CDC20	2.51863	5.14181	3.8855	0.00076277	0.00894509	-0.879934
ITGA6	1.15637	5.55277	3.88131	0.00077069	0.00899593	-0.889958
PYCARD	-1.01993	5.13232	-3.87735	0.000778236	0.00907557	-0.899413
GNG13	-1.24815	2.90183	-3.86986	0.000792706	0.00921007	-0.917287
PDPN	-1.36765	4.83634	-3.85457	0.000823106	0.00943227	-0.95379
PPARG	-1.65115	3.69317	-3.84842	0.000835643	0.00952776	-0.96845
BIRC5	1.69497	5.46909	3.84436	0.000844032	0.00960192	-0.978136
HIST1H4H	-1.04402	3.76714	-3.83954	0.000854105	0.00969892	-0.989638
PPP1R14B	1.2646	7.05832	3.83568	0.000862246	0.00973849	-0.998835
GDF15	-1.58187	5.58588	-3.8262	0.000882569	0.00991448	-1.02142
PPFIBP2	-1.2251	4.65754	-3.80678	0.000925696	0.0102884	-1.06765
FMO2	-3.27392	5.40929	-3.80523	0.000929229	0.0103067	-1.07134
MANSC1	-1.63123	3.64709	-3.80113	0.000938634	0.0103679	-1.08109
ATP8B4	-1.34804	3.9967	-3.79444	0.000954195	0.0104936	-1.09702
PLCB4	1.26285	5.37702	3.79251	0.000958712	0.0105249	-1.10159
HDAC9	-1.03026	3.83838	-3.79067	0.000963075	0.0105635	-1.10599
PTTG1	1.26412	7.68336	3.77827	0.000992837	0.0108027	-1.13546
TSPAN2	1.15475	5.34411	3.77613	0.000998064	0.010843	-1.14055
MAD2L1	1.32638	5.81844	3.7736	0.00100427	0.010901	-1.14655
PLXNC1	-1.96804	5.06878	-3.77118	0.00101026	0.0109471	-1.15231
CDCA3	1.28043	4.82087	3.76148	0.00103459	0.0111625	-1.17533
IDH2	1.09061	6.4704	3.76108	0.0010356	0.0111638	-1.17628
POM121L2	-1.02195	4.69596	-3.76038	0.00103736	0.0111732	-1.17793
EGR2	1.80772	4.02819	3.75662	0.00104698	0.0112672	-1.18686
SPRY1	-1.31186	4.44638	-3.74588	0.00107493	0.0114695	-1.21235
CXCL8	-2.05112	8.92016	-3.74382	0.00108036	0.0115151	-1.21723
LRRC15	1.96351	6.89247	3.73201	0.00111208	0.0117858	-1.24521
DUSP6	-1.42736	5.05577	-3.72569	0.00112945	0.0119095	-1.2602
ESM1	2.21452	4.32018	3.7251	0.00113109	0.0119168	-1.2616
S100A1	-1.13363	3.74678	-3.72398	0.00113419	0.011938	-1.26425
TENM3	1.96055	4.52514	3.71019	0.00117315	0.0122124	-1.2969
FERMT2	1.13151	8.60354	3.70998	0.00117374	0.0122124	-1.29739
GINS2	1.0422	5.21068	3.68942	0.0012343	0.0127578	-1.34601
LIPC	-1.4064	3.11406	-3.68738	0.00124048	0.0128006	-1.35083
ABHD2	1.07563	6.40079	3.6809	0.00126031	0.0129732	-1.36615
SDC1	1.10757	6.2271	3.67561	0.00127671	0.0130884	-1.37864
BMP4	-2.63133	3.36258	-3.6607	0.00132408	0.013464	-1.41382
ECM2	-1.28901	4.3922	-3.65351	0.00134754	0.0135815	-1.43077
PRSS12	-1.07526	6.15518	-3.64972	0.00136008	0.013664	-1.43971
DEPDC1	1.63283	4.14787	3.64042	0.00139133	0.0139	-1.46164
EXOSC9	1.20854	5.90325	3.63829	0.00139858	0.0139502	-1.46665
MFAP4	-1.27616	8.35618	-3.6372	0.0014023	0.0139762	-1.46921
FEN1	1.26554	6.09305	3.6333	0.00141572	0.0140652	-1.4784
FGF1	1.19211	4.8043	3.62691	0.00143798	0.0142077	-1.49345
AKR1C4	-1.32729	3.78592	-3.62566	0.00144237	0.0142399	-1.49639
PLN	2.84372	4.801	3.60602	0.00151312	0.0147183	-1.54257
CHODL	1.07037	3.09738	3.60012	0.00153503	0.0148624	-1.55643
MMP10	1.55638	5.53534	3.59891	0.00153958	0.0148834	-1.55928
CLIC3	1.28574	4.62078	3.59588	0.00155098	0.0149476	-1.56639
E2F8	1.03778	3.30397	3.59249	0.00156386	0.0150263	-1.57436
GREM2	1.7696	5.28355	3.59247	0.00156394	0.0150263	-1.57441
CASS4	-1.19015	2.94592	-3.59142	0.00156793	0.0150505	-1.57687
CXCL12	-1.62621	8.07338	-3.58816	0.00158045	0.0151385	-1.58453
KIAA0101	1.18703	6.9349	3.58579	0.00158957	0.0151911	-1.59007
RRAGB	-1.00112	3.13814	-3.58354	0.00159833	0.0152516	-1.59537
COLEC12	-2.07414	5.40142	-3.56315	0.00167965	0.0159066	-1.64317
TK1	1.38523	5.87773	3.56022	0.00169167	0.0159674	-1.65004
COL11A1	1.78758	5.48345	3.55746	0.00170306	0.0160075	-1.6565
RAD51AP1	1.18714	5.17458	3.54323	0.00176303	0.0164235	-1.68981
TMEM2	1.5503	7.17889	3.53571	0.00179551	0.0166151	-1.70737
CHI3L1	-2.0256	5.68949	-3.52994	0.00182087	0.0168002	-1.72087
SRF	1.05697	5.21111	3.52419	0.00184646	0.0169757	-1.73429
FDXR	-1.06459	4.6588	-3.51559	0.00188542	0.0172814	-1.75438
ASTN1	-1.28239	2.98977	-3.51402	0.00189261	0.0173166	-1.75804
TPX2	1.58107	6.03343	3.51258	0.00189924	0.0173321	-1.7614
QPRT	-1.7266	4.4188	-3.50531	0.00193306	0.0175514	-1.77837
ZNF395	-1.26799	5.38868	-3.50219	0.00194773	0.0176208	-1.78564
CFHR2	-1.40461	5.3163	-3.48268	0.00204205	0.0183419	-1.83108
SOX11	1.3829	4.55905	3.47447	0.00208309	0.0186571	-1.8502
PXDC1	1.15728	8.20975	3.4603	0.00215576	0.0191711	-1.88312
FYCO1	-1.18491	6.12438	-3.45256	0.00219654	0.0194344	-1.90111
BDKRB1	-1.35432	8.04704	-3.44132	0.00225707	0.0197915	-1.9272
RGCC	-1.18793	6.99541	-3.42632	0.00234034	0.0203935	-1.96196
LGR4	1.15413	4.83829	3.41565	0.00240141	0.0207527	-1.98666
CKS2	1.06164	7.52312	3.41142	0.0024261	0.0209228	-1.99646
MGC4294	1.01485	3.78193	3.40098	0.00248797	0.0213975	-2.0206
RASL11B	1.37459	5.01899	3.39927	0.00249821	0.0214296	-2.02454
CENPM	2.02792	4.31826	3.39644	0.00251535	0.0215413	-2.03109
CLDN15	-1.16751	3.95351	-3.39622	0.0025167	0.0215413	-2.0316
FAM64A	1.35315	4.98632	3.38944	0.00255815	0.0218514	-2.04725
AIM1	-1.85731	5.09853	-3.38684	0.00257424	0.021907	-2.05326
EVL	1.12125	5.39452	3.38607	0.00257903	0.0219236	-2.05504
ASPHD1	1.11476	2.91596	3.37617	0.00264127	0.0223634	-2.07788
COMP	2.37178	5.10621	3.37095	0.00267464	0.0225093	-2.0899
SLC17A9	1.01139	4.5399	3.36519	0.00271199	0.0226983	-2.10317
COL4A2	1.21248	8.79127	3.3442	0.00285237	0.0235626	-2.15146
RUNX1T1	-1.06692	5.27284	-3.33975	0.00288306	0.0237379	-2.1617
FAM155A	-1.27771	3.67227	-3.32529	0.0029849	0.0243844	-2.19489
HBD	-1.06811	3.83255	-3.31991	0.00302366	0.024653	-2.20723
KIF18A	1.33854	3.81216	3.31188	0.00308246	0.0250673	-2.22563
GPNMB	-2.23527	8.1709	-3.30114	0.00316287	0.0256369	-2.25023
CACNA2D3	1.21144	3.75512	3.29758	0.00318998	0.0257414	-2.25838
SLC22A4	-1.41645	5.9802	-3.29612	0.00320113	0.0257982	-2.26172
RAB11FIP1	-1.5189	3.39549	-3.29216	0.0032317	0.0259824	-2.27079
ADAM12	1.6766	6.28006	3.28719	0.00327038	0.0262048	-2.28215
KIF4A	1.39597	4.97052	3.28467	0.00329015	0.0263128	-2.28791
IL7	-1.15071	3.4971	-3.28309	0.00330262	0.0263454	-2.29152
KIF11	1.45993	4.3874	3.26947	0.00341194	0.0269264	-2.32259
NUSAP1	1.55125	6.31726	3.26076	0.00348373	0.0274068	-2.34246
PRKAR2B	-1.62757	5.15008	-3.25747	0.00351127	0.0275666	-2.34997
ACKR4	-2.00135	5.30346	-3.25053	0.00356992	0.02788	-2.36576
KCNK2	-1.35637	5.74292	-3.23665	0.00369019	0.0285654	-2.39735
ASPM	1.89891	4.96634	3.23143	0.00373641	0.028852	-2.40921
ACTL8	-1.38492	3.53118	-3.21502	0.00388539	0.0298007	-2.44645
ITIH5	-1.24328	4.0309	-3.21387	0.00389602	0.0298639	-2.44905
COL21A1	-1.21997	3.38494	-3.20738	0.00395674	0.0302052	-2.46377
SIK1	1.07033	3.81423	3.2052	0.0039773	0.0302651	-2.4687
HGF	-1.62941	4.7081	-3.20471	0.0039819	0.0302818	-2.4698
IL7R	-1.58738	7.53621	-3.1842	0.0041809	0.031358	-2.5162
MME	-2.71019	6.94031	-3.18321	0.00419078	0.0313946	-2.51845
RGS4	1.13014	5.8398	3.15124	0.00452097	0.0330204	-2.59053
MELK	1.2439	6.68145	3.12422	0.0048196	0.0345974	-2.65125
TRIP13	1.17035	5.2164	3.12046	0.00486267	0.034827	-2.6597
CSRP1	1.49795	9.1974	3.11681	0.00490473	0.0350083	-2.66786
CTSV	-1.47879	4.63804	-3.10932	0.00499228	0.0354918	-2.68464
HSD17B6	1.68369	4.39166	3.08998	0.00522534	0.0367092	-2.72789
SNCA	-1.02818	4.95134	-3.06825	0.00549977	0.0381487	-2.77637
ARHGDIB	1.61359	4.72087	3.06496	0.00554247	0.0383601	-2.78369
VNN1	-1.01198	3.30579	-3.06271	0.00557188	0.0384788	-2.7887
RARRES2	-1.99246	6.84314	-3.05957	0.00561314	0.0386484	-2.79568
CFD	-1.44543	5.38617	-3.05616	0.00565835	0.0388298	-2.80327
DNALI1	-1.12638	3.35576	-3.03367	0.00596508	0.0401555	-2.8532
DIXDC1	1.42572	5.66097	3.0167	0.00620714	0.0413195	-2.89078
PRG4	1.3834	3.13543	3.00214	0.00642235	0.0424816	-2.92296
FOXD1	1.04262	7.28328	2.97537	0.00683664	0.0445642	-2.98193
LSAMP	-1.53258	4.39521	-2.96929	0.00693423	0.0450366	-2.99529
GSTT1	-1.4003	5.04246	-2.94876	0.00727379	0.0465355	-3.04033
S100A4	-1.2526	9.9098	-2.93924	0.00743669	0.0473056	-3.06118
CA12	-1.28488	6.50434	-2.93893	0.00744192	0.0473056	-3.06184
NPTX1	1.57166	5.04577	2.93483	0.00751324	0.0476623	-3.07082
MCM10	1.15764	3.69675	2.93046	0.0075899	0.0479789	-3.08037
WISP2	-1.26123	5.50437	-2.90013	0.00814274	0.0505317	-3.14646
TFPI2	1.17664	8.81221	2.85822	0.00897018	0.0544811	-3.23728
GALNT6	1.00197	5.01181	2.8547	0.00904333	0.054831	-3.24489
TOR4A	-1.02396	6.18028	-2.85461	0.00904527	0.054831	-3.24509
ARHGAP29	-1.36252	6.52837	-2.85211	0.00909744	0.0550275	-3.25048
PRSS2	1.4132	3.99536	2.83066	0.00955753	0.0571629	-3.29669
EVI2A	-1.30193	3.63361	-2.8182	0.00983486	0.058047	-3.32345
ADAMTS8	-1.44317	4.04885	-2.78497	0.0106122	0.0614782	-3.39455
PLXDC2	1.78072	5.66011	2.77933	0.0107497	0.0620459	-3.40657
KRT18	1.52264	4.56228	2.77819	0.0107777	0.0621787	-3.40899
INHBE	1.45891	3.66395	2.77023	0.0109753	0.0629063	-3.42595
DTL	1.1196	5.11953	2.75999	0.0112345	0.0640487	-3.44772
TWIST1	-1.20894	7.19595	-2.75404	0.0113877	0.0646577	-3.46035
CADM1	1.39654	6.92402	2.75312	0.0114117	0.064735	-3.46231
TTK	1.21002	4.595	2.74654	0.0115837	0.065474	-3.47625
C7	-1.64183	3.59541	-2.72096	0.0122767	0.0679821	-3.53035
NPR3	1.07384	4.72932	2.70816	0.0126379	0.0693831	-3.55732
CLDN11	-1.24016	4.56616	-2.70677	0.0126776	0.0695246	-3.56023
CYP7B1	-1.96116	3.72462	-2.66266	0.0140047	0.0742735	-3.65266
HNMT	-1.06488	5.04159	-2.65649	0.0142003	0.0747162	-3.66552
LINC00563	1.05867	3.84666	2.65492	0.0142505	0.0747869	-3.66879
NDC80	1.07012	5.28432	2.63123	0.0150288	0.0778296	-3.71802
HRSP12	-1.07212	6.58587	-2.63053	0.0150524	0.0779195	-3.71947
PTGDS	-1.09513	6.61846	-2.61728	0.0155055	0.0797388	-3.7469
CDH6	1.7993	5.41369	2.60624	0.0158926	0.0814628	-3.7697
FOXM1	1.12519	4.97031	2.60588	0.0159054	0.0814947	-3.77044
HAS2	1.16303	5.94834	2.60327	0.0159984	0.0817709	-3.77582
SOX9	1.15015	6.31713	2.59534	0.0162839	0.0827919	-3.79216
ACTG2	2.08243	8.62358	2.58593	0.0166289	0.0841369	-3.81151
CENPU	1.16036	6.21665	2.56745	0.0173265	0.0865072	-3.8494
LOC728392	1.1256	7.70117	2.56732	0.0173318	0.0865072	-3.84968
FGF9	-1.48321	3.53016	-2.5556	0.0177884	0.0882598	-3.87363
ADAMTS1	-1.39577	7.76849	-2.54899	0.0180506	0.0892752	-3.8871
SLC22A11	-1.03776	2.98389	-2.54849	0.0180706	0.0892752	-3.88811
MATN3	1.01048	3.45689	2.54629	0.0181591	0.0895677	-3.89261
LIFR	-1.05331	3.25796	-2.53813	0.0184899	0.0907711	-3.90922
AHNAK2	-1.08411	5.71564	-2.53109	0.0187798	0.0917991	-3.92352
DOCK4	-1.18566	4.90779	-2.49729	0.020232	0.0965287	-3.9919
TFPI	-1.20307	6.50093	-2.49521	0.0203244	0.0968224	-3.99608
GSTT2	1.04045	5.01831	2.46638	0.0216505	0.101578	-4.05396
COL5A1	1.12472	9.18701	2.43893	0.0229876	0.106086	-4.10873
PRUNE2	1.10136	5.91901	2.41775	0.0240707	0.109793	-4.15073
ACKR3	1.27696	5.69621	2.41354	0.0242912	0.110317	-4.15904
SPHK1	1.3188	6.31429	2.40289	0.0248585	0.111929	-4.18006
XIST	-1.42311	6.29197	-2.40266	0.0248712	0.111938	-4.18053
RASL12	-1.02204	5.02196	-2.36915	0.0267368	0.117841	-4.24629
SIX1	-1.07106	4.82186	-2.36303	0.0270914	0.118944	-4.25825
HAS1	1.03979	3.41125	2.34975	0.0278752	0.121662	-4.28412
FBLN2	-1.33568	7.14567	-2.34606	0.0280967	0.122377	-4.29129
DSP	1.52904	6.56584	2.3242	0.0294429	0.126331	-4.33366
SLC12A8	-1.37177	4.05388	-2.31236	0.0301962	0.128181	-4.3565
QSOX1	-1.34863	9.04848	-2.31042	0.0303215	0.128431	-4.36024
SCG5	1.00112	6.12178	2.3039	0.0307451	0.129764	-4.37277
PSG7	-1.1087	4.92686	-2.29286	0.0314753	0.131827	-4.39395
DOCK10	1.0054	4.91858	2.28263	0.0321662	0.133915	-4.41353
MYBL1	1.02894	5.47073	2.27657	0.0325818	0.135153	-4.4251
APOE	-1.09205	5.29227	-2.22991	0.0359509	0.145379	-4.51354
PLAT	-1.20189	7.3197	-2.20627	0.0377759	0.150863	-4.5579
PDE5A	-1.66263	5.00419	-2.16334	0.0413067	0.160618	-4.63768
BAALC	1.12118	5.05944	2.15414	0.0421011	0.162418	-4.65464
ALDH1A1	-1.15014	4.72234	-2.09544	0.0475029	0.176142	-4.76177
